# Supplementary material for: Genome-Wide RNA-Sequencing Reveals Massive Circular RNA Expression Changes of the Neurotransmission Genes in the Rat Brain after Ischemia–Reperfusion
Source: Genes (Basel). 2021 Nov 24;12(12):1870. doi: 10.3390/genes12121870 (PMC8701796; doi:10.3390/genes12121870)
Supplement: Supplementary file 1 [file genes-12-01870-s001.zip]

Archive with 13 entries (12 files):
- genes-1456631-supplementary/
- genes-1456631-supplementary/Supplementary Figure S1.pptx
- genes-1456631-supplementary/Supplementary Table S1.xlsx
- genes-1456631-supplementary/Supplementary Table S10.xlsx
- genes-1456631-supplementary/Supplementary Table S11.xlsx
- genes-1456631-supplementary/Supplementary Table S2.xlsx
- genes-1456631-supplementary/Supplementary Table S3.xlsx
- genes-1456631-supplementary/Supplementary Table S4.xlsx
- genes-1456631-supplementary/Supplementary Table S5.xlsx
- genes-1456631-supplementary/Supplementary Table S6.xlsx
- genes-1456631-supplementary/Supplementary Table S7.xlsx
- genes-1456631-supplementary/Supplementary Table S8.xlsx
- genes-1456631-supplementary/Supplementary Table S9.xlsx
