# Supplementary material for: Genome-Wide RNA-Sequencing Reveals Massive Circular RNA Expression Changes of the Neurotransmission Genes in the Rat Brain after Ischemia–Reperfusion
Source: Genes (Basel). 2021 Nov 24;12(12):1870. doi: 10.3390/genes12121870 (PMC8701796; doi:10.3390/genes12121870)
Supplement: Supplementary file 1 [file genes-12-01870-s001.zip › genes-1456631-supplementary/Supplementary Table S1.xlsx]

## Sheet: Лист1
Table S1. The characterization of the primers for RT-PCR
RNA symbol	Primer (5'-3')	RefSeq ID	Amplicon size (bp)
circPlcb1-32.5	F: CGATCATACATCCAGGAGGTGGT	NM_001077641.32.5	177
	R: TTCCAAGTGTCCGATGTTCCCA
circRgs9-8.2	F: GATTGCCAGGAGAAGGCGTAT	NM_019224.8.2	241
	R: AAGGGTAGATGTAGCCGTACTTG
circCrot-2.2	F: TCGCTTGAAGAATCACTGAA	NM_031987.2.2	119
	R: GAAGAGAGTCCTGGTACTG
circSgms1-5.2	F: GCAGGAAGCCAAGATGAGGA	NM_181386.5.2, KP710939	115
	R: CGAGTGGGTGGCTATCTTCT
circEce1-13.10	F: CGAGATCATCCTGGAGATCAAGA	NM_053596.13.10	259
	R: AACTTCTCATCGGCATCCTGA
circMvp-7.4	F: CTTACAGAAAAGGGTACTGTTTG	NM_022715.7.4	244
	R: TGTGTTGGGCAGAACCA
circGabra5-6.4	F: GCTGGAAAGATGAAAGGCTG	NM_017295.6.4, MK520929	211
	R: CTAGTTGGCATTTGTGAA
Gabra5	F: ATCGGGTACTTTGTCATCCA	NM_017295	212
	R: CAGACAGCAATGAACCAGT
Gapdh	F: ACTCTACCCACGGCAAGTTCAACG	NM_017008	148
	R: GTAGACTCCACGACATACTCAGCAC
Rpl3	F: ATGGGTCCTTGGGCTTCTTG	NM_198753	239
	R: CACAATACCCACAACCACCA
