# Supplementary material for: Genome-Wide RNA-Sequencing Reveals Massive Circular RNA Expression Changes of the Neurotransmission Genes in the Rat Brain after Ischemia–Reperfusion
Source: Genes (Basel). 2021 Nov 24;12(12):1870. doi: 10.3390/genes12121870 (PMC8701796; doi:10.3390/genes12121870)
Supplement: Supplementary file 1 [file genes-12-01870-s001.zip › genes-1456631-supplementary/Supplementary Table S10.xlsx]

## Sheet: Лист3
Table S10. The number of competitive interactions for circRNAs
circRNA name	number of competitive interactions	IR24 vs.SH24
		Ratio	±SE	Padj
circPlcb1-32.5	8	0.546574	0.0480727	0.000364875
circPlcb1-15.11	4	0.576283	0.0583549	0.0491073
circAdcy5-11.4	4	0.450489	0.0291024	2.34286e-11
circAdcy5-8.4	4	0.464244	0.0321139	1.12811e-08
circAdcy5-8.7	4	0.543037	0.0555709	0.00184366
circGrm3-5.4	4	0.542373	0.0469413	1.54641e-05
circPlcb1-28.14	4	0.607833	0.141208	0.0479019
circPlcb1-28.16	4	0.58341	0.0954317	0.0293013
circPlcb1-30.16	4	0.562577	0.0884977	0.0164986
circPlcb1-32.14	4	0.613413	0.0500893	0.0162298
circGrin2b-4.2	3	0.58498	0.0609768	0.00223928
circAdcy5-7.4	3	0.506094	0.047674	4.63738e-06
circGrik2-6.2	3	0.538622	0.0643552	0.00177564
circPpp3ca-10.2	2	0.658249	0.0847331	0.0190397
circPpp3ca-10.3	2	0.605926	0.0733988	0.00378019
circPpp3ca-6.2	2	0.647769	0.0816543	0.0244858
circPpp3ca-8.2	2	0.629579	0.06077	0.00667854
circGrm5-2.2	2	0.59128	0.0359969	0.000140126
circGrin2b-2.2	2	0.57573	0.0949689	0.0141981
circGrm5-8.4	2	0.592001	0.0500833	0.000826753
circGrm5-8.8	2	0.618425	0.0296313	0.00623446
circGrik2-13.10	1	0.568162	0.0726058	0.00311691
circGria2-7.4	1	0.536345	0.0350869	4.46456e-05
circGrm5-7.4	1	0.575085	0.0696691	0.00356893
circGria1-12.5	1	0.659089	0.0822125	0.0196401
circGria2-13.5	1	0.599023	0.0759671	0.000744295
circPlcb1-10.5	1	0.566713	0.103091	0.049372
