# Supplementary material for: Genome-Wide RNA-Sequencing Reveals Massive Circular RNA Expression Changes of the Neurotransmission Genes in the Rat Brain after Ischemia–Reperfusion
Source: Genes (Basel). 2021 Nov 24;12(12):1870. doi: 10.3390/genes12121870 (PMC8701796; doi:10.3390/genes12121870)
Supplement: Supplementary file 1 [file genes-12-01870-s001.zip › genes-1456631-supplementary/Supplementary Table S11.xlsx]

## Sheet: Лист1
Table S11. The number of competitive interactions that were mediated by miRNAs
mircRNA name	number of competitive interactions
rno-let-7i-5p	11
rno-miR-3075	9
rno-let-7c-5p	6
rno-miR-3542	6
rno-miR-504	5
rno-miR-290	5
rno-miR-667-3p	4
rno-miR-327	4
rno-miR-540-3p	3
rno-miR-6314	3
rno-miR-7a-5p	3
rno-miR-135a-5p	2
rno-miR-1843a-5p	2
rno-miR-194-3p	2
rno-miR-653-3p	2
rno-miR-664-2-5p	2
rno-miR-181b-2-3p	1
rno-miR-210-5p	1
rno-miR-383-3p	1
rno-miR-466c-5p	1
rno-miR-6323	1
rno-miR-30e-5p	1
