# Supplementary material for: Genome-Wide RNA-Sequencing Reveals Massive Circular RNA Expression Changes of the Neurotransmission Genes in the Rat Brain after Ischemia–Reperfusion
Source: Genes (Basel). 2021 Nov 24;12(12):1870. doi: 10.3390/genes12121870 (PMC8701796; doi:10.3390/genes12121870)
Supplement: Supplementary file 1 [file genes-12-01870-s001.zip › genes-1456631-supplementary/Supplementary Table S2.xlsx]

## Sheet: Лист2
Table S2. A search for orthologous rat DECs in human (a pilot study)
rat_circRNA ID	rat_circRNA name	rat_gene symbol	rat_circRNA length, nt	IR24 vs.SH24			hsa_gene symbol	hsa_circRNA ID (circBase)	hsa_circRNA length, nt
				Ratio	±SE	Padj
NM_022715.7.4	circMvp-7.4	Mvp	588	2.58344	0.704759	6.18817e-05	MVP	hsa_circ_0038942	588
NM_001107600.5.2	circFbxw4-5.2	Fbxw4	510	1.5835	0.217442	0.0318466	FBXW4	hsa_circ_0008362	510
NM_182814.12.5	circCct4-12.5	Cct4	1112	1.57872	0.274918	0.0167505	CCT4	hsa_circ_0120696	1112
NM_001106612.6.2	circEif4e3-6.2	Eif4e3	452	1.51149	0.214626	0.0470599	EIF4E3	hsa_circ_0066536	452
NM_030866.2.2	circNfix-2.2	Nfix	532	1.50835	0.306484	0.0478835	NFIX	hsa_circ_0005660	532
NM_022178.32.4	circMyo5a-32.4	Myo5a	3797	0.663787	0.0743549	0.00695376	MYO5A	hsa_circ_0035328	3797
NM_001163168.6.3	circNtrk2-6.3	Ntrk2	371	0.659368	0.048482	0.0436772	NTRK2, NTRK2	hsa_circ_0142609, hsa_circ_0139142	371, 371
NM_053807.17.15	circGripap1-17.15	Gripap1	423	0.655896	0.0637696	0.0479019	GRIPAP1	hsa_circ_0090554	423
NM_001107546.8.5	circDennd5a-8.5	Dennd5a	957	0.654082	0.0400414	0.00728991	DENND5A	hsa_circ_0096734	957
NM_053842.4.2	circMapk1-4.2	Mapk1	490	0.651881	0.0882952	0.0242078	MAPK1	hsa_circ_0004872	490
NM_053722.32.22	circClasp2-32.22	Clasp2	1668	0.648661	0.109212	0.0323731	CLASP2	hsa_circ_0064748	1668
NM_057200.22.16	circKif1b-22.16	Kif1b	681	0.638629	0.0628672	0.00289342	KIF1B	hsa_circ_0110252	681
NM_021657.7.5	circPhlpp1-7.5	Phlpp1	490	0.637536	0.0489819	0.0492802	PHLPP1	hsa_circ_0047891	490
NM_001191112.12.3	circPpp2r5c-12.3	Ppp2r5c	1032	0.6359	0.0990635	0.0202807	PPP2R5C	hsa_circ_0101266	1032
NM_031753.14.4	circAlcam-14.4	Alcam	1270	0.635844	0.0343475	0.00156055	ALCAM	hsa_circ_0121388	1270
NM_001108501.4.4	circCcp110-4.4	Ccp110	1648	0.63414	0.0574378	0.0177651	CCP110	hsa_circ_0105131	1648
NM_057200.43.43	circKif1b-43.43	Kif1b	240	0.633371	0.0189	0.0207219	KIF1B	hsa_circ_0110235	238
NM_017041.8.2	circPpp3ca-8.2	Ppp3ca	897	0.629579	0.06077	0.00667854	PPP3CA	hsa_circ_0004998	897
NM_212523.12.9	circKif5a-12.9	Kif5a	579	0.628024	0.0892292	0.00583574	KIF5A	hsa_circ_0098878	579
NM_153298.13.11	circSfxn5-13.11	Sfxn5	320	0.623222	0.0576401	0.0175661	SFXN5	hsa_circ_0120943	320
NM_023957.9.5	circArhgef9-9.5	Arhgef9	919	0.620816	0.0871426	0.015714	ARHGEF9	hsa_circ_0140455	919
NM_017012.8.8	circGrm5-8.8	Grm5	940	0.618425	0.0296313	0.00623446	GRM5	hsa_circ_0096697	940
NM_001136096.17.10	circItsn1-17.10	Itsn1	1161	0.614087	0.0831193	0.00704002	ITSN1	hsa_circ_0115881	1163
NM_001105712.3.2	circGrm3-3.2	Grm3	1465	0.610783	0.0715559	0.00139782	GRM3	hsa_circ_0134900	1464
NM_001077641.28.14	circPlcb1-28.14	Plcb1	1861	0.607833	0.141208	0.0479019	PLCB1	hsa_circ_0115599	1861
NM_001277288.2.2	circBcl11b-2.2	Bcl11b	366	0.60705	0.0569149	0.00896911	BCL11B	hsa_circ_0103051	366
NM_031767.12.11	circSort1-12.11	Sort1	210	0.606981	0.0810807	0.0105707	SORT1	hsa_circ_0110379	209
NM_017041.10.3	circPpp3ca-10.3	Ppp3ca	897	0.605926	0.0733988	0.00378019	PPP3CA	hsa_circ_0004998	897
NM_001134837.5.3	circTrps1-5.3	Trps1	2663	0.605471	0.0591797	0.0176716	TRPS1	hsa_circ_0085361	2663
NM_017041.10.7	circPpp3ca-10.7	Ppp3ca	374	0.602319	0.0439389	0.016697	PPP3CA	hsa_circ_0124869	374
NM_023957.8.2	circArhgef9-8.2	Arhgef9	1046	0.599883	0.045278	0.00572723	ARHGEF9	hsa_circ_0090869	1047
NM_023974.4.2	circSynpr-4.2	Synpr	324	0.598261	0.0912693	0.0111683	SYNPR	hsa_circ_0124441	324
NM_017012.8.4	circGrm5-8.4	Grm5	1719	0.592001	0.0500833	0.000826753	GRM5	hsa_circ_0096698	1719
NM_001170596.34.32	circBirc6-34.32	Birc6	476	0.590855	0.129361	0.0463544	BIRC6, BIRC6	hsa_circ_0119816, hsa_circ_0053745	476, 474
NM_013070.58.54	circUtrn-58.54	Utrn	686	0.59052	0.0753783	0.0309157	UTRN	hsa_circ_0130915	686
NM_001108726.6.3	circItgb8-6.3	Itgb8	668	0.58813	0.10175	0.0274957	ITGB8	hsa_circ_0133930	668
NM_001271196.16.11	circUsp34-16.11	Usp34	1107	0.586562	0.0745108	0.00708641	USP34	hsa_circ_0120566	1107
NM_001106974.7.3	circRbfox1-7.3	Rbfox1	406	0.584432	0.122038	0.0485428	RBFOX1	hsa_circ_0105987	406
NM_001107843.31.24	circLrp1b-31.24	Lrp1b	1443	0.582672	0.144134	0.0338304	LRP1B	hsa_circ_0117463	1443
NM_012713.10.9	circPrkcb-10.9	Prkcb	244	0.582636	0.0846568	0.0371924	PRKCB	hsa_circ_0038655	244
NM_019148.9.7	circStrn-9.7	Strn	391	0.582308	0.0700146	0.0378723	STRN, STRN	hsa_circ_0003281, hsa_circ_0119892	392, 391
NM_053424.3.2	circSlc4a4-3.2	Slc4a4	254	0.581864	0.0839367	0.0161844	SLC4A4	hsa_circ_0069922	254
NM_032078.29.27	circRyr2-29.27	Ryr2	677	0.57688	0.11544	0.0421032	RYR2	hsa_circ_0112652	677
NM_012574.2.2	circGrin2b-2.2	Grin2b	429	0.57573	0.0949689	0.0141981	GRIN2B, GRIN2B	hsa_circ_0097974, hsa_circ_0097976	429, 429
NM_001271103.16.9	circNcor1-16.9	Ncor1	1007	0.575601	0.0854306	0.0374879	NCOR1	hsa_circ_0106249	1009
NM_017012.7.4	circGrm5-7.4	Grm5	779	0.575085	0.0696691	0.00356893	GRM5	hsa_circ_0096704	779
NM_001170327.6.5	circSon-6.5	Son	336	0.570917	0.0804435	0.0481594	SON	hsa_circ_0115855	336
NM_001276715.17.6	circPrkd1-17.6	Prkd1	1738	0.569212	0.102351	0.02824	PRKD1	hsa_circ_0101521	1738
NM_001135758.81.79	circMacf1-81.79	Macf1	483	0.563895	0.0536436	0.0091231	MACF1	hsa_circ_0113272	481
NM_022282.12.10	circDlg2-12.10	Dlg2	382	0.563495	0.156666	0.0318466	DLG2	hsa_circ_0096592	382
NM_001107899.9.6	circPrex2-9.6	Prex2	500	0.563144	0.0481198	0.0199253	PREX2	hsa_circ_0137014	500
NM_001191975.17.14	circSrgap3-17.14	Srgap3	547	0.558137	0.0315614	0.00284733	SRGAP3	hsa_circ_0124766	549
NM_057196.6.4	circBaiap2-6.4	Baiap2	272	0.556457	0.0800522	0.0165408	BAIAP2	hsa_circ_0046094	272
NM_139098.9.7	circDdx46-9.7	Ddx46	401	0.556302	0.0832497	0.039709	DDX46	hsa_circ_0128015	401
NM_175598.8.4	circRic8b-8.4	Ric8b	710	0.554034	0.075805	0.0485428	RIC8B	hsa_circ_0008366	710
NM_019294.6.4	circCacna1e-6.4	Cacna1e	439	0.552694	0.145839	0.00664977	CACNA1E, CACNA1E	hsa_circ_0015537, hsa_circ_0111409	439, 439
NM_001191653.11.9	circTanc2-11.9	Tanc2	648	0.551448	0.0930553	0.0121118	TANC2	hsa_circ_0045191	648
NM_017041.2.2	circPpp3ca-2.2	Ppp3ca	201	0.546634	0.120685	0.034791	PPP3CA	hsa_circ_0124877	201
NM_001107843.6.2	circLrp1b-6.2	Lrp1b	772	0.545488	0.14067	0.0140541	LRP1B	hsa_circ_0056638	770
NM_001106658.8.6	circZcchc7-8.6	Zcchc7	341	0.543865	0.105778	0.0255027	ZCCHC7	hsa_circ_0087050	341
NM_001105712.5.4	circGrm3-5.4	Grm3	1242	0.542373	0.0469413	1.54641e-05	GRM3	hsa_circ_0134904	1242
NM_001107899.9.2	circPrex2-9.2	Prex2	1003	0.542346	0.0906365	0.00181601	PREX2, PREX2	hsa_circ_0142528, hsa_circ_0137010	1003, 1003
NM_032106.30.22	circRobo2-30.22	Robo2	1454	0.542167	0.0893777	0.00156055	ROBO2, ROBO2	hsa_circ_0124674, hsa_circ_0124671	1454, 1452
NM_001135758.59.58	circMacf1-59.58	Macf1	333	0.541503	0.0808122	0.00896911	MACF1	hsa_circ_0113302	333
NM_019309.6.2	circGrik2-6.2	Grik2	836	0.538622	0.0643552	0.00177564	GRIK2, GRIK2	hsa_circ_0130136, hsa_circ_0130148	836, 835
NM_001083811.7.4	circGria2-7.4	Gria2	653	0.536345	0.0350869	4.46456e-05	GRIA2	hsa_circ_0125617	653
NM_001107899.6.4	circPrex2-6.4	Prex2	400	0.532115	0.13228	0.0211271	PREX2	hsa_circ_0137005	402
NM_001134837.5.5	circTrps1-5.5	Trps1	604	0.527407	0.111138	0.0241152	TRPS1	hsa_circ_0085359	604
NM_053901.9.8	circDlgap2-9.8	Dlgap2	368	0.52075	0.0433732	0.00896911	DLGAP2	hsa_circ_0135979	368
NM_023957.9.6	circArhgef9-9.6	Arhgef9	739	0.518585	0.0331557	0.000345626	ARHGEF9	hsa_circ_0140454	739
NM_022282.16.15	circDlg2-16.15	Dlg2	253	0.51539	0.0984724	0.0115283	DLG2	hsa_circ_0096584	253
NM_001107843.27.24	circLrp1b-27.24	Lrp1b	813	0.511894	0.16056	0.0244858	LRP1B	hsa_circ_0117469	813
NM_001107899.9.3	circPrex2-9.3	Prex2	898	0.508523	0.0485353	0.000412515	PREX2	hsa_circ_0137011	898
NM_022236.20.19	circPde10a-20.19	Pde10a	193	0.50803	0.127028	0.0172978	PDE10A	hsa_circ_0078630	193
NM_012713.8.7	circPrkcb-8.7	Prkcb	292	0.50549	0.0509971	0.00849312	PRKCB, PRKCB	hsa_circ_0038652, hsa_circ_0038658	292, 294
NM_001106055.50.49	circMycbp2-50.49	Mycbp2	358	0.504833	0.0462616	0.00293128	MYCBP2	hsa_circ_0100889	356
NM_001170325.7.2	circActn2-7.2	Actn2	571	0.504085	0.125735	0.0111683	ACTN2	hsa_circ_0017138	571
NM_057142.11.8	circLrrc7-11.8	Lrrc7	357	0.498979	0.143238	0.0122421	LRRC7	hsa_circ_0113987	357
NM_053424.16.13	circSlc4a4-16.13	Slc4a4	669	0.498193	0.0828565	0.00572723	SLC4A4	hsa_circ_0126905	669
NM_013070.31.25	circUtrn-31.25	Utrn	1083	0.497704	0.0597468	0.00521613	UTRN	hsa_circ_0078093	1083
NM_053424.18.14	circSlc4a4-18.14	Slc4a4	811	0.495916	0.0451106	0.00196027	SLC4A4	hsa_circ_0126907	811
NM_022236.18.16	circPde10a-18.16	Pde10a	480	0.480146	0.0978735	0.00110853	PDE10A	hsa_circ_0131278	480
NM_213626.21.15	circKif13b-21.15	Kif13b	1078	0.47294	0.0462079	0.000139178	KIF13B	hsa_circ_0136281	1078
NM_019304.22.19	circDgkb-22.19	Dgkb	402	0.466571	0.0581886	0.000594321	DGKB	hsa_circ_0133628	401
NM_022236.5.2	circPde10a-5.2	Pde10a	329	0.46462	0.0804574	0.000163753	PDE10A, PDE10A	hsa_circ_0078631, hsa_circ_0078639	329, 329
NM_022600.8.4	circAdcy5-8.4	Adcy5	682	0.464244	0.0321139	1.12811e-08	ADCY5	hsa_circ_0121670	682
NM_214457.9.8	circPhactr1-9.8	Phactr1	405	0.456591	0.0720239	1.21564e-05	PHACTR1	hsa_circ_0002268	405
NM_022236.13.4	circPde10a-13.4	Pde10a	1053	0.439549	0.0581745	4.32968e-06	PDE10A	hsa_circ_0078637	1053
NM_001106422.12.10	circTnik-12.10	Tnik	448	0.439218	0.0387864	7.17087e-05	TNIK	hsa_circ_0122702	448
NM_022600.3.2	circAdcy5-3.2	Adcy5	272	0.430725	0.0438886	1.59644e-07	ADCY5	hsa_circ_0121673	272
NM_214457.9.7	circPhactr1-9.7	Phactr1	727	0.427629	0.0721065	2.36733e-07	PHACTR1	hsa_circ_0130708	727
NM_022236.13.6	circPde10a-13.6	Pde10a	882	0.365643	0.0754652	1.55891e-07	PDE10A	hsa_circ_0078636	882
NM_022236.18.17	circPde10a-18.17	Pde10a	329	0.330138	0.0737069	1.26058e-05	PDE10A, PDE10A	hsa_circ_0078631, hsa_circ_0078639	329, 329
Only those circRNA that decrease the expression of more than 1.5-fold from the baseline value and whose p-value lower 0.05 were selected for analysis.
Only those circRNA that increase the expression of more than 1.5-fold from the baseline value and whose p-value lower 0.05 were selected for analysis.
