# Supplementary material for: Genome-Wide RNA-Sequencing Reveals Massive Circular RNA Expression Changes of the Neurotransmission Genes in the Rat Brain after Ischemia–Reperfusion
Source: Genes (Basel). 2021 Nov 24;12(12):1870. doi: 10.3390/genes12121870 (PMC8701796; doi:10.3390/genes12121870)
Supplement: Supplementary file 1 [file genes-12-01870-s001.zip › genes-1456631-supplementary/Supplementary Table S3.xlsx]

## Sheet: Лист1
Table S3. Genes that encoded both differentially expressed circRNA and mRNA in IR24 versus SH24
Name of circRNA	Length of circRNA (nt)	DECs (circRNA)			Gene symbol	RefSeq ID	Description	DEG (mRNA)
		Ratio	±SE	Padj				Ratio	±SE	Padj
circAcsl6-20.11	1041	0.593845	0.109249	0.0103214	Acsl6	NM_130739	acyl-CoA synthetase long-chain family member 6 (Acsl6), mRNA	0.56135	0.00817863	0.000393457
circActn2-16.10	1098	0.45939	0.0481024	0.000160195	Actn2	NM_001170325	actinin alpha 2 (Actn2), mRNA	0.379594	0.112588	0.000393457
circActn2-7.2	571	0.504085	0.125735	0.0111683	Actn2	NM_001170325
circActn2-11.7	640	0.55935	0.0799115	0.0459895	Actn2	NM_001170325
circAcvr1c-6.3	796	0.473557	0.0401369	0.00122517	Acvr1c	NM_139090	activin A receptor, type IC (Acvr1c), mRNA	0.611966	0.185291	0.0246835
circAdcy5-3.2	272	0.430725	0.0438886	1.59644e-07	Adcy5	NM_022600	adenylate cyclase 5 (Adcy5), mRNA	0.349613	0.105317	0.000393457
circAdcy5-11.4	948	0.450489	0.0291024	2.34286e-11	Adcy5	NM_022600
circAdcy5-8.4	682	0.464244	0.0321139	1.12811e-08	Adcy5	NM_022600
circAdcy5-2.2	150	0.505193	0.0773516	0.0091231	Adcy5	NM_022600
circAdcy5-7.4	541	0.506094	0.047674	4.63738e-06	Adcy5	NM_022600
circAdcy5-8.7	283	0.543037	0.0555709	0.00184366	Adcy5	NM_022600
circAkap8l-12.3	1451	0.565483	0.0929314	0.00146606	Akap8l	NM_001013946	A kinase (PRKA) anchor protein 8-like (Akap8l), mRNA	0.531383	0.05906	0.000393457
circAlcam-14.4	1270	0.635844	0.0343475	0.00156055	Alcam	NM_031753	activated leukocyte cell adhesion molecule (Alcam), mRNA	0.658649	0.0455518	0.000393457
circArpp21-4.2	293	0.479125	0.0557668	4.34812e-06	Arpp21	NM_001135045	cAMP-regulated phosphoprotein 21 (Arpp21), transcript variant 2, mRNA	0.369235	0.0980014	0.000393457
circArpp21-9.2	827	0.530514	0.0622972	5.97993e-05	Arpp21	NM_001135045
circAtp2b1-6.2	1160	0.513725	0.0456664	4.34812e-06	Atp2b1	NM_053311	ATPase, Ca++ transporting, plasma membrane 1 (Atp2b1), mRNA	0.579318	0.083092	0.000393457
circAtp2b1-9.2	1576	0.564363	0.0693223	0.00012024	Atp2b1	NM_053311
circAtp2b1-15.10	1098	0.626337	0.087288	0.0036408	Atp2b1	NM_053311
circBaiap2-6.4	272	0.556457	0.0800522	0.0165408	Baiap2	NM_057196	BAI1-associated protein 2 (Baiap2), mRNA	0.513734	0.0779189	0.000393457
circBcl11b-2.2	366	0.60705	0.0569149	0.00896911	Bcl11b	NM_001277288	no definition	0.33119	0.0837913	0.000393457
circCacna1e-18.12	715	0.547466	0.0958477	0.000631201	Cacna1e	NM_019294	calcium channel, voltage-dependent, R type, alpha 1E subunit (Cacna1e), mRNA	0.495422	0.0400304	0.000393457
circCacna1e-6.4	439	0.552694	0.145839	0.00664977	Cacna1e	NM_019294
circCacna2d3-9.3	759	0.58709	0.035033	0.00800836	Cacna2d3	NM_175595	calcium channel, voltage-dependent, alpha2/delta subunit 3 (Cacna2d3), mRNA	0.513117	0.0417547	0.000393457
circCacna2d3-5.3	340	0.588754	0.0931121	0.0418028	Cacna2d3	NM_175595
circCamk4-12.8	522	0.477104	0.0517313	0.000454905	Camk4	NM_012727	calcium/calmodulin-dependent protein kinase IV (Camk4), mRNA	0.468724	0.114369	0.000393457
circCct4-12.5	1112	1.57872	0.274918	0.0167505	Cct4	NM_182814	chaperonin containing Tcp1, subunit 4 (delta) (Cct4), mRNA	1.75896	0.16829	0.000393457
circCol4a1-22.12	730	1.9178	0.0425087	0.000140126	Col4a1	NM_001135009	collagen, type IV, alpha 1 (Col4a1), mRNA	3.08823	0.506781	0.000393457
circCsmd1-25.17	1563	0.5906	0.0630307	0.0121793	Csmd1	NM_001037327	CUB and Sushi multiple domains 1 (Csmd1), mRNA	0.552714	0.0509276	0.000393457
circCttnbp2-6.4	1931	0.449105	0.0648555	1.59644e-07	Cttnbp2	NM_001114401	cortactin binding protein 2 (Cttnbp2), mRNA	0.569745	0.0268614	0.000393457
circCttnbp2-15.9	910	0.619897	0.106909	0.0389894	Cttnbp2	NM_001114401
circCyfip2-22.19	517	0.573946	0.0926125	0.00374301	Cyfip2	NM_001106996	cytoplasmic FMR1 interacting protein 2 (Cyfip2), mRNA	0.534977	0.0760945	0.000393457
circCyfip2-27.23	534	0.57717	0.0980517	0.00241298	Cyfip2	NM_001106996
circCyfip2-25.2	2974	0.665995	0.0954059	0.0153866	Cyfip2	NM_001106996
circDcc-8.2	1327	0.533718	0.101174	0.00896911	Dcc	NM_012841	DCC netrin 1 receptor (Dcc), mRNA	0.61832	0.0896819	0.000393457
circDgkb-26.22	534	0.386532	0.065617	1.80664e-07	Dgkb	NM_019304	diacylglycerol kinase, beta (Dgkb), mRNA	0.409513	0.0922616	0.000393457
circDgkb-20.5	1434	0.418733	0.0159106	1.29731e-05	Dgkb	NM_019304
circDgkb-22.19	402	0.466571	0.0581886	0.000594321	Dgkb	NM_019304
circDgkb-18.5	1258	0.485645	0.0985115	0.00132711	Dgkb	NM_019304
circDgkb-14.6	805	0.490507	0.100195	0.00732628	Dgkb	NM_019304
circDgkb-21.5	1595	0.497229	0.0347435	0.000535688	Dgkb	NM_019304
circDgkb-21.10	1055	0.545117	0.0668373	0.0103312	Dgkb	NM_019304
circDgkb-13.6	706	0.551447	0.0539062	0.0371346	Dgkb	NM_019304
circDgkb-21.18	412	0.555578	0.139618	0.0427964	Dgkb	NM_019304
circDgkb-16.5	1109	0.558833	0.0984619	0.0227556	Dgkb	NM_019304
circDlg2-16.15	253	0.51539	0.0984724	0.0115283	Dlg2	NM_022282	discs, large homolog 2 (Drosophila) (Dlg2), mRNA	0.619082	0.0706863	0.00970131
circDlg2-14.2	1583	0.526547	0.0891926	0.000163753	Dlg2	NM_022282
circDlg2-16.14	368	0.550677	0.092525	0.00689282	Dlg2	NM_022282
circDlg2-9.3	821	0.553301	0.106633	0.00332833	Dlg2	NM_022282
circDlg2-12.10	382	0.563495	0.156666	0.0318466	Dlg2	NM_022282
circDlg2-9.5	716	0.582861	0.142219	0.0169963	Dlg2	NM_022282
circDlg3-21.14	692	0.520681	0.0568968	0.000474671	Dlg3	NM_031639	discs, large homolog 3 (Drosophila) (Dlg3), mRNA	0.654328	0.0586644	0.000393457
circDlgap2-9.8	368	0.52075	0.0433732	0.00896911	Dlgap2	NM_053901	discs, large (Drosophila) homolog-associated protein 2 (Dlgap2), mRNA	0.604573	0.122635	0.000393457
circDlgap2-7.6	1282	0.609771	0.135437	0.0404959	Dlgap2	NM_053901
circEce1-13.10	403	1.76746	0.265993	0.0146353	Ece1	NM_053596	endothelin converting enzyme 1 (Ece1), mRNA	2.39836	0.249104	0.000393457
circEgfem1-4.2	350	1.63231	0.189833	0.0167505	Egfem1	NM_001107663	EGF-like and EMI domain containing 1 (Egfem1), mRNA	0.586997	0.174812	0.0368019
circFat3-2.2	3306	0.623964	0.0826499	0.00331086	Fat3	NM_138544	FAT atypical cadherin 3 (Fat3), mRNA	0.638995	0.114986	0.000393457
circFcho1-8.5	475	0.534147	0.120546	0.00289342	Fcho1	NM_001106069	FCH domain only 1 (Fcho1), mRNA	0.393733	0.0123315	0.000393457
circGalnt13-7.4	678	0.597599	0.153827	0.041613	Galnt13	NM_199106	polypeptide N-acetylgalactosaminyltransferase 13 (Galnt13), mRNA	0.544727	0.0863388	0.000393457
circGpr155-14.3	1714	0.584083	0.0962789	0.0129975	Gpr155	NM_001107811	G protein-coupled receptor 155 (Gpr155), mRNA	0.649308	0.0542862	0.000393457
circGria1-12.5	1571	0.659089	0.0822125	0.0196401	Gria1	NM_031608	no definition	0.659367	0.0465561	0.000393457
circGrm3-5.4	1242	0.542373	0.0469413	1.54641e-05	Grm3	NM_001105712	glutamate receptor, metabotropic 3 (Grm3), mRNA	0.597803	0.080897	0.000393457
circGrm3-3.2	1465	0.610783	0.0715559	0.00139782	Grm3	NM_001105712
circGrm5-3.3	250	0.566846	0.0767237	0.00863261	Grm5	NM_017012	glutamate receptor, metabotropic 5 (Grm5), mRNA	0.58303	0.07052	0.000393457
circGrm5-7.4	779	0.575085	0.0696691	0.00356893	Grm5	NM_017012
circGrm5-2.2	856	0.59128	0.0359969	0.000140126	Grm5	NM_017012
circGrm5-8.4	1719	0.592001	0.0500833	0.000826753	Grm5	NM_017012
circGrm5-8.8	940	0.618425	0.0296313	0.00623446	Grm5	NM_017012
circJakmip1-11.5	810	0.595098	0.0785859	0.00209159	Jakmip1	NM_001033894	janus kinase and microtubule interacting protein 1 (Jakmip1), mRNA	0.601346	0.0619586	0.000393457
circKcnab1-8.3	339	0.590644	0.158878	0.0410013	Kcnab1	NM_017303	potassium voltage-gated channel, shaker-related subfamily, beta member 1 (Kcnab1), mRNA	0.475745	0.0585202	0.000393457
circKcnd2-5.3	437	0.54503	0.121241	0.0256634	Kcnd2	NM_031730	potassium voltage-gated channel, Shal-related subfamily, member 2 (Kcnd2), mRNA	0.641844	0.0779485	0.000393457
circKcnq2-14.12	465	0.653849	0.0355298	0.0157213	Kcnq2	NM_133322	no definition	0.639438	0.04707	0.000393457
circLmo7-17.12	1517	0.447015	0.027595	0.000103731	Lmo7	NM_001001515	LIM domain 7 (Lmo7), mRNA	0.50416	0.0995819	0.000393457
circLmo7-17.11	1547	0.448995	0.0644722	0.000166334	Lmo7	NM_001001515
circLmo7-17.9	2549	0.490576	0.0676609	1.29731e-05	Lmo7	NM_001001515
circLmo7-19.12	1685	0.490619	0.066096	0.000732093	Lmo7	NM_001001515
circLrp1b-35.24	1992	0.465321	0.0971132	0.000130926	Lrp1b	NM_001107843	low density lipoprotein receptor-related protein 1B (Lrp1b), mRNA	0.61233	0.0800808	0.000393457
circLrp1b-20.13	1170	0.489893	0.100676	0.00209159	Lrp1b	NM_001107843
circLrp1b-27.24	813	0.511894	0.16056	0.0244858	Lrp1b	NM_001107843
circLrp1b-47.42	963	0.535512	0.0905202	0.00486975	Lrp1b	NM_001107843
circLrp1b-7.4	674	0.541011	0.0857243	0.00979834	Lrp1b	NM_001107843
circLrp1b-6.2	772	0.545488	0.14067	0.0140541	Lrp1b	NM_001107843
circLrp1b-21.8	2310	0.551733	0.123544	0.00237052	Lrp1b	NM_001107843
circLrp1b-31.24	1443	0.582672	0.144134	0.0338304	Lrp1b	NM_001107843
circLrrc7-24.19	2334	0.481505	0.0621247	7.97323e-07	Lrrc7	NM_057142	leucine rich repeat containing 7 (Lrrc7), mRNA	0.602508	0.103112	0.000393457
circLrrc7-11.8	357	0.498979	0.143238	0.0122421	Lrrc7	NM_057142
circLrrc7-15.10	634	0.546487	0.0558164	0.00215874	Lrrc7	NM_057142
circLrrk2-41.34	1282	0.469864	0.0936804	0.00109194	Lrrk2	NM_001191789	leucine-rich repeat kinase 2 (Lrrk2), mRNA	0.516064	0.124023	0.000393457
circLrrk2-38.13	4232	0.522464	0.0752059	4.70491e-05	Lrrk2	NM_001191789
circLrrk2-6.4	359	0.559892	0.106758	0.0253285	Lrrk2	NM_001191789
circMcc-10.1	1402	1.78163	0.33278	0.0283931	Mcc	NM_001170534	mutated in colorectal cancers (Mcc), mRNA	1.69476	0.183103	0.0206715
circMeis2-8.2	888	0.574587	0.102422	0.0049224	Meis2	NM_001107758	Meis homeobox 2 (Meis2), mRNA	0.337012	0.0832242	0.000393457
circMme-17.2	1670	0.368966	0.03232	5.90142e-06	Mme	NM_012608	membrane metallo-endopeptidase (Mme), mRNA	0.23931	0.0644797	0.000393457
circMvp-7.4	588	2.58344	0.704759	6.18817e-05	Mvp	NM_022715	major vault protein (Mvp), mRNA	3.90253	0.352025	0.000393457
circMyt1l-15.13	322	0.446343	0.0593206	0.000994412	Myt1l	NM_053888	no definition	0.637295	0.0526342	0.000393457
circMyt1l-10.9	1328	0.533774	0.0630076	0.000294269	Myt1l	NM_053888
circMyt1l-10.10	966	0.548338	0.0701395	0.000594321	Myt1l	NM_053888
circNeto1-10.8	748	0.52998	0.108401	0.0177651	Neto1	NM_001107371	neuropilin (NRP) and tolloid (TLL)-like 1 (Neto1), mRNA	0.461915	0.0637075	0.000393457
circPclo-18.16	2416	0.653649	0.090713	0.0199253	Pclo	NM_001110797	no definition	0.621275	0.104583	0.000393457
circPde10a-18.17	329	0.330138	0.0737069	1.26058e-05	Pde10a	NM_022236	phosphodiesterase 10A (Pde10a), mRNA	0.20708	0.0809406	0.000393457
circPde10a-13.6	882	0.365643	0.0754652	1.55891e-07	Pde10a	NM_022236
circPde10a-16.6	1260	0.375228	0.0352459	2.14933e-11	Pde10a	NM_022236
circPde10a-13.2	1211	0.401776	0.0467208	6.33596e-09	Pde10a	NM_022236
circPde10a-7.4	468	0.403408	0.0814035	0.000103731	Pde10a	NM_022236
circPde10a-13.4	1053	0.439549	0.0581745	4.32968e-06	Pde10a	NM_022236
circPde10a-5.2	329	0.46462	0.0804574	0.000163753	Pde10a	NM_022236
circPde10a-18.16	480	0.480146	0.0978735	0.00110853	Pde10a	NM_022236
circPde10a-20.19	193	0.50803	0.127028	0.0172978	Pde10a	NM_022236
circPde1b-15.3	1517	0.477432	0.0243073	1.01744e-09	Pde1b	NM_022710	phosphodiesterase 1B, calmodulin-dependent (Pde1b), mRNA	0.279901	0.0825894	0.000393457
circPde1b-6.3	481	0.492061	0.0735606	0.000302515	Pde1b	NM_022710
circPde1b-11.3	1072	0.503388	0.0281086	2.5415e-07	Pde1b	NM_022710
circPde1b-5.4	250	0.55588	0.096901	0.0165735	Pde1b	NM_022710
circPde8b-13.2	1131	0.619658	0.070319	0.0169963	Pde8b	NM_199268	phosphodiesterase 8B (Pde8b), mRNA	0.580316	0.0793308	0.000393457
circPhactr1-3.3	147	0.419853	0.0785705	0.00021863	Phactr1	NM_214457	no definition	0.354923	0.0978374	0.000393457
circPhactr1-9.7	727	0.427629	0.0721065	2.36733e-07	Phactr1	NM_214457
circPhactr1-9.8	405	0.456591	0.0720239	1.21564e-05	Phactr1	NM_214457
circPhactr1-6.4	351	0.457392	0.0644384	3.9064e-06	Phactr1	NM_214457
circPlcb1-32.5	3177	0.546574	0.0480727	0.000364875	Plcb1	NM_001077641	phospholipase C, beta 1 (phosphoinositide-specific) (Plcb1), mRNA	0.554237	0.0634111	0.000393457
circPlcb1-30.16	1765	0.562577	0.0884977	0.0164986	Plcb1	NM_001077641
circPlcb1-10.5	616	0.566713	0.103091	0.049372	Plcb1	NM_001077641
circPlcb1-15.11	651	0.576283	0.0583549	0.0491073	Plcb1	NM_001077641
circPlcb1-28.16	1598	0.58341	0.0954317	0.0293013	Plcb1	NM_001077641
circPlcb1-28.14	1861	0.607833	0.141208	0.0479019	Plcb1	NM_001077641
circPlcb1-32.14	2173	0.613413	0.0500893	0.0162298	Plcb1	NM_001077641
circPlekha5-15.11	1189	0.529955	0.0829678	0.000782861	Plekha5	NM_139340	pleckstrin homology domain containing, family A member 5 (Plekha5), mRNA	0.627195	0.0457186	0.000393457
circPnisr-7.6	329	0.549233	0.0933725	0.010192	Pnisr	NM_001025274	PNN-interacting serine/arginine-rich protein (Pnisr), mRNA	0.627962	0.0473831	0.000393457
circPpp1r12b-10.8	454	0.557298	0.122386	0.0436687	Ppp1r12b	NM_001107178	protein phosphatase 1, regulatory subunit 12B (Ppp1r12b), mRNA	0.650103	0.068089	0.000393457
circPpp1r9a-5.2	495	0.466566	0.0369513	0.000711957	Ppp1r9a	NM_053473	protein phosphatase 1, regulatory subunit 9A (Ppp1r9a), mRNA	0.652522	0.130888	0.000393457
circPpp1r9a-10.4	950	0.473603	0.0420538	0.000149029	Ppp1r9a	NM_053473
circPpp1r9a-6.2	651	0.487825	0.072261	0.000744295	Ppp1r9a	NM_053473
circPpp1r9a-11.2	1362	0.53514	0.0419411	0.000163753	Ppp1r9a	NM_053473
circPpp3ca-2.2	201	0.546634	0.120685	0.034791	Ppp3ca	NM_017041	no definition	0.516185	0.088831	0.000393457
circPpp3ca-10.7	374	0.602319	0.0439389	0.016697	Ppp3ca	NM_017041
circPpp3ca-10.3	897	0.605926	0.0733988	0.00378019	Ppp3ca	NM_017041
circPpp3ca-8.2	897	0.629579	0.06077	0.00667854	Ppp3ca	NM_017041
circPpp3ca-6.2	724	0.647769	0.0816543	0.0244858	Ppp3ca	NM_017041
circPpp3ca-10.2	1098	0.658249	0.0847331	0.0190397	Ppp3ca	NM_017041
circPpp4r4-19.8	1401	0.602995	0.0684119	0.0499353	Ppp4r4	NM_001134632	no definition	0.631232	0.100726	0.00189886
circPrkcb-8.7	292	0.50549	0.134903	0.00849312	Prkcb	NM_012713	protein kinase C, beta (Prkcb), transcript variant 1, mRNA	0.576443	0.0728169	0.000393457
circPrkcb-10.9	244	0.582636	0.0846568	0.0371924	Prkcb	NM_012713
circPrkcb-10.7	536	0.64783	0.0955965	0.0485428	Prkcb	NM_001172305
circRbfox1-7.3	406	0.584432	0.122038	0.0485428	Rbfox1	NM_001106974	RNA binding protein, fox-1 homolog (C. elegans) 1 (Rbfox1), mRNA	0.619654	0.053134	0.000393457
circRbfox1-7.2	646	0.597755	0.0920026	0.0117907	Rbfox1	NM_001106974
circReln-10.3	806	0.480545	0.0419	0.000168123	Reln	NM_080394	reelin (Reln), mRNA	0.656528	0.0927066	0.000393457
circRGD1565616-9.3	682	0.576688	0.0401816	0.0371045	RGD1565616	NM_001109206	RGD1565616 (RGD1565616), mRNA	0.583547	0.0684481	0.000393457
circRgs9-8.2	525	0.372838	0.0790788	3.29968e-08	Rgs9	NM_019224	regulator of G-protein signaling 9 (Rgs9), mRNA	0.140093	0.0461977	0.000393457
circRobo2-35.32	795	0.473262	0.0579809	0.000502119	Robo2	NM_032106	roundabout homolog 2 (Drosophila) (Robo2), mRNA	0.599205	0.0453741	0.000393457
circRobo2-30.22	1454	0.542167	0.0893777	0.00156055	Robo2	NM_032106
circRobo2-26.18	1266	0.553188	0.0456367	0.00689282	Robo2	NM_032106
circRobo2-14.2	743	0.593953	0.0872281	0.0195091	Robo2	NM_032106
circRobo2-26.16	1563	0.598372	0.0991245	0.0206265	Robo2	NM_032106
circRyr2-29.28	468	0.545053	0.1076	0.0201796	Ryr2	NM_001191043	ryanodine receptor 2, cardiac (Ryr2), transcript variant 2, mRNA	0.573393	0.0496356	0.000393457
circRyr2-21.16	995	0.547635	0.0786119	0.00374301	Ryr2	NM_001191043
circRyr2-21.18	619	0.548034	0.154107	0.0226649	Ryr2	NM_032078
circRyr2-59.55	503	0.553588	0.171653	0.0253285	Ryr2	NM_001191043
circRyr2-29.27	677	0.57688	0.182305	0.0421032	Ryr2	NM_032078
circRyr2-26.21	880	0.605892	0.139616	0.0366865	Ryr2	NM_001191043
circSfxn5-13.11	320	0.623222	0.0576401	0.0175661	Sfxn5	NM_153298	sideroflexin 5 (Sfxn5), mRNA	0.580529	0.0550034	0.000393457
circSipa1l1-10.8	1119	0.599024	0.0977578	0.00644103	Sipa1l1	NM_139330	signal-induced proliferation-associated 1 like 1 (Sipa1l1), mRNA	0.570319	0.100046	0.000393457
circSipa1l1-4.2	2114	0.612151	0.0699429	0.00435282	Sipa1l1	NM_139330
circSipa1l1-7.2	2552	0.618276	0.0779784	0.00514833	Sipa1l1	NM_139330
circSipa1l1-2.2	1794	0.619925	0.109025	0.0166765	Sipa1l1	NM_139330
circSipa1l1-10.3	1877	0.663521	0.0964059	0.0318466	Sipa1l1	NM_139330
circSlc4a4-20.17	528	0.489227	0.114711	0.0073188	Slc4a4	NM_053424	solute carrier family 4, sodium bicarbonate cotransporter, member 4 (Slc4a4), mRNA	0.646092	0.0865763	0.000393457
circSlc4a4-18.14	811	0.495916	0.0451106	0.00196027	Slc4a4	NM_053424
circSlc4a4-16.13	669	0.498193	0.0828565	0.00572723	Slc4a4	NM_053424
circSlc4a4-3.2	254	0.581864	0.0839367	0.0161844	Slc4a4	NM_053424
circSrgap3-17.14	547	0.558137	0.0315614	0.00284733	Srgap3	NM_001191975	SLIT-ROBO Rho GTPase activating protein 3 (Srgap3), mRNA	0.65361	0.065134	0.000393457
circSrgap3-9.5	837	0.630551	0.106679	0.0206265	Srgap3	NM_001191975
circStrn-6.5	304	0.455737	0.0210895	0.000711957	Strn	NM_019148	striatin, calmodulin binding protein (Strn), mRNA	0.557462	0.0791476	0.000393457
circStrn-6.2	561	0.477356	0.0579186	0.000103731	Strn	NM_019148
circStrn-14.7	1042	0.481094	0.0416433	1.29731e-05	Strn	NM_019148
circStrn-8.6	383	0.504477	0.0699793	0.00405973	Strn	NM_019148
circStrn-16.7	1291	0.552059	0.0701522	0.000680017	Strn	NM_019148
circStrn-9.7	391	0.582308	0.0700146	0.0378723	Strn	NM_019148
circStrn-6.3	457	0.601598	0.0897714	0.0439757	Strn	NM_019148
circSynpr-4.2	324	0.598261	0.0912693	0.0111683	Synpr	NM_023974	synaptoporin (Synpr), mRNA	0.460611	0.0691673	0.000393457
circTrank1-14.9	3782	0.39145	0.0589915	2.14933e-11	Trank1	NM_001191799	tetratricopeptide repeat and ankyrin repeat containing 1 (Trank1), mRNA	0.563432	0.0959033	0.000393457
circTrank1-3.2	278	0.482376	0.150163	0.00315615	Trank1	NM_001191799
circUnc79-32.27	2097	0.562424	0.0603908	0.00775194	Unc79	NM_001271253	unc-79 homolog (C. elegans) (Unc79), mRNA	0.613388	0.0474069	0.000393457
circUnc79-31.31	1206	0.641598	0.0466736	0.0479019	Unc79	NM_001271253
Only those genes /circRNA that decrease the expression of more than 1.5-fold from the baseline value and whose p-value lower 0.05 were selected for analysis.
Only those genes /circRNA that increase the expression of more than 1.5-fold from the baseline value and whose p-value lower 0.05 were selected for analysis.
