# Supplementary material for: Genome-Wide RNA-Sequencing Reveals Massive Circular RNA Expression Changes of the Neurotransmission Genes in the Rat Brain after Ischemia–Reperfusion
Source: Genes (Basel). 2021 Nov 24;12(12):1870. doi: 10.3390/genes12121870 (PMC8701796; doi:10.3390/genes12121870)
Supplement: Supplementary file 1 [file genes-12-01870-s001.zip › genes-1456631-supplementary/Supplementary Table S4.xlsx]

## Sheet: Лист1
Table S4. Genes that encoded DECs, but non-DEGs in IR24 versus SH24
Name of circRNA	Length of circRNA (nt)	DEC (circRNA)			Gene symbol	RefSeq ID	Description	mRNA
		Ratio	±SE	Padj				Ratio	±SE	Padj
circAars-8.6	400	1.56408	0.141282	0.031134	Aars	NM_001100517	alanyl-tRNA synthetase (Aars), mRNA	1.31953	0.10176	0.0159325
circAkap11-10.3	5328	0.66369	0.0509636	0.00215664	Akap11	NM_012773	A kinase (PRKA) anchor protein 11 (Akap11), mRNA	0.984873	0.120678	0.923308
circAkap9-31.30	1524	0.628425	0.0881859	0.0212311	Akap9	NM_001037093	A kinase (PRKA) anchor protein 9 (Akap9), mRNA	0.962396	0.173683	0.795395
circAnks1b-13.2	964	1.51911	0.212457	0.0266968	Anks1b	NM_001271371	ankyrin repeat and sterile alpha motif domain containing 1B (Anks1b), mRNA	0.716855	0.0316008	0.00263568
circApc-13.2	1602	0.631656	0.123283	0.0352092	Apc	NM_012499	adenomatous polyposis coli (Apc), mRNA	0.821047	0.110035	0.0925678
circApc-14.5	1427	0.637453	0.0846671	0.0195553
circArap2-20.15	888	0.608086	0.0391653	0.0153866	Arap2	NM_001107216	ArfGAP with RhoGAP domain, ankyrin repeat and PH domain 2 (Arap2), mRNA	1.4156	0.132309	0.00189886
circArel1-7.4	837	0.503572	0.0994508	0.000474671	Arel1	NM_001106744	apoptosis resistant E3 ubiquitin protein ligase 1 (Arel1), mRNA	0.75388	0.0878824	0.0147247
circArhgap21-22.10	1466	0.529027	0.0618018	0.00034055	Arhgap21	NM_001191693	Rho GTPase activating protein 21 (Arhgap21), mRNA	1.0272	0.0893777	0.863722
circArhgap21-7.3	2151	0.654964	0.0591041	0.0177651
circArhgef9-9.6	739	0.518585	0.0331557	0.000345626	Arhgef9	NM_023957	no definition	0.690448	0.0480151	0.00073223
circArhgef9-8.2	1046	0.599883	0.045278	0.00572723
circArhgef9-9.5	919	0.620816	0.0871426	0.015714
circAsh1l-3.2	5074	0.598463	0.109005	0.00884493	Ash1l	NM_001107689	ash1 (absent, small, or homeotic)-like (Drosophila) (Ash1l), mRNA	0.855768	0.0931515	0.207475
circAsh1l-3.3	4558	0.61615	0.0706822	0.00296966
circAsh1l-5.3	5396	0.632106	0.0624613	0.00378019
circBaz2a-16.14	383	0.533626	0.123777	0.0169963	Baz2a	NM_001107158	no definition	0.896965	0.112103	0.416488
circBaz2b-34.22	2762	0.612778	0.0872529	0.0100894	Baz2b	NM_001108260	bromodomain adjacent to zinc finger domain, 2B (Baz2b), mRNA	0.865984	0.0592886	0.451091
circBicd1-7.3	2034	0.594353	0.0900721	0.00695376	Bicd1	NM_001108653	bicaudal D homolog 1 (Drosophila) (Bicd1), mRNA	1.08684	0.195448	0.635079
circBirc6-34.32	476	0.590855	0.129361	0.0463544	Birc6	NM_001170596	baculoviral IAP repeat-containing 6 (Birc6), mRNA	1.08449	0.0866889	0.551808
circBmpr2-11.6	965	0.609353	0.0866734	0.0206265	Bmpr2	NM_080407	bone morphogenetic protein receptor, type II (serine/threonine kinase) (Bmpr2), mRNA	1.11569	0.143066	0.423819
circBtrc-13.8	834	0.577999	0.0324166	0.00847533	Btrc	NM_001007148	beta-transducin repeat containing E3 ubiquitin protein ligase (Btrc), mRNA	0.863238	0.0603042	0.266249
circCcp110-4.4	1648	0.63414	0.0574378	0.0177651	Ccp110	NM_001108501	centriolar coiled coil protein 110kDa (Ccp110), mRNA	0.820802	0.0683382	0.109685
circCdc42bpa-17.7	1787	0.631513	0.0675145	0.04142	Cdc42bpa	NM_053657	CDC42 binding protein kinase alpha (Cdc42bpa), mRNA	0.876728	0.0803717	0.300831
circCdc42bpa-31.15	2463	0.634696	0.0353226	0.00374301
circCdk17-10.2	1026	0.578841	0.10591	0.0243362	Cdk17	NM_001108082	cyclin-dependent kinase 17 (Cdk17), mRNA	0.841304	0.0841083	0.164529
circCdyl-5.4	733	1.73647	0.273382	0.0166765	Cdyl	NM_001014145	chromodomain protein, Y-like (Cdyl), mRNA	1.30046	0.325004	0.113347
circCdyl-8.5	1299	1.79682	0.267209	0.00188003
circCdyl-5.5	658	1.8037	0.263649	0.000815485
circCdyl-7.5	1088	1.86918	0.328573	0.00126962
circCfh-20.10	1992	0.469946	0.0622727	0.00104084	Cfh	NM_130409	complement factor H (Cfh), mRNA	1.10905	0.120427	0.442836
circChd6-17.4	2110	0.630382	0.035349	0.0115821	Chd6	NM_001107797	chromodomain helicase DNA binding protein 6 (Chd6), mRNA	0.814626	0.0688679	0.0837695
circChd6-27.18	1404	0.642578	0.0480506	0.0407087
circChd8-6.2	1125	0.636231	0.0519813	0.01295	Chd8	NM_001347661		0.990614	0.05849	0.953573
circCit-21.10	1411	0.650702	0.0869185	0.0150031	Cit	NM_001029911	citron rho-interacting serine/threonine kinase (Cit), mRNA	0.865171	0.202936	0.259225
circClasp2-32.22	1668	0.648661	0.109212	0.0323731	Clasp2	NM_053722	cytoplasmic linker associated protein 2 (Clasp2), mRNA	0.818431	0.0443118	0.0925678
circCtnnal1-9.2	1206	0.540975	0.067404	0.00531897	Ctnnal1	NM_001106649	catenin (cadherin associated protein), alpha-like 1 (Ctnnal1), mRNA	0.796493	0.0642285	0.0792608
circCyld-4.2	1060	0.641864	0.0789883	0.00966391	Cyld	NM_001017380	no definition	0.713944	0.0917928	0.0038002
circDdx46-9.7	401	0.556302	0.0832497	0.039709	Ddx46	NM_139098	DEAD (Asp-Glu-Ala-Asp) box polypeptide 46 (Ddx46), mRNA	0.894349	0.0110512	0.400148
circDennd5a-22.5	2731	0.622006	0.0331454	0.000149029	Dennd5a	NM_001107546	DENN/MADD domain containing 5A (Dennd5a), mRNA	0.75846	0.0694145	0.018621
circDennd5a-8.5	957	0.654082	0.0400414	0.00728991					0.0694145
circEif4e3-6.2	452	1.51149	0.214626	0.0470599	Eif4e3	NM_001106612	eukaryotic translation initiation factor 4E family member 3 (Eif4e3), mRNA	0.777431	0.0768988	0.0968773
circEif5b-6.2	1250	0.592989	0.107855	0.0488138	Eif5b	NM_001110141	eukaryotic translation initiation factor 5B (Eif5b), mRNA	1.34537	0.27035	0.0121512
circEpha7-5.2	1227	0.637038	0.0906264	0.0485428	Epha7	NM_134331	Eph receptor A7 (Epha7), mRNA	0.692002	0.0936693	0.00263568
circErc2-6.3	816	0.547345	0.0592171	0.00268541	Erc2	NM_170787	ELKS/RAB6-interacting/CAST family member 2 (Erc2), mRNA	0.740514	0.114353	0.267889
circErc2-14.5	1283	0.62572	0.0993435	0.031134
circFam178a-8.3	1995	0.590592	0.0218372	0.0150171	Fam178a	NM_001134612	family with sequence similarity 178, member A (Fam178a), mRNA	0.875915	0.0715971	0.321732
circFam178a-10.3	2266	0.614293	0.0832421	0.0300319
circFam178a-9.3	2163	0.623295	0.0716318	0.0361036
circFam49a-9.4	640	0.549192	0.112844	0.0200835	Fam49a	NM_001106718	family with sequence similarity 49, member A (Fam49a), mRNA	0.776645	0.0870657	0.045995
circFbxo18-15.6	1305	0.652937	0.0665527	0.0147745	Fbxo18	NM_001106119	F-box protein, helicase, 18 (Fbxo18), mRNA	0.921872	0.0750981	0.555696
circFbxw4-5.2	510	1.5835	0.217442	0.0318466	Fbxw4	NM_001107600	F-box and WD repeat domain containing 4 (Fbxw4), mRNA	0.91447	0.0291991	0.536157
circFgd6-2.2	2362	0.577014	0.105544	0.0350485	Fgd6	NM_001137645	FYVE, RhoGEF and PH domain containing 6 (Fgd6), mRNA	0.859137	0.117864	0.421772
circFnbp1-11.6	779	0.661765	0.0837219	0.0371045	Fnbp1	NM_138914	formin binding protein 1 (Fnbp1), mRNA	0.719993	0.107533	0.00310945
circFnbp1l-15.2	1627	0.548704	0.0756805	0.000931258	Fnbp1l	NM_001039609	formin binding protein 1-like (Fnbp1l), mRNA	0.728973	0.114971	0.0157538
circFus-12.4	1078	0.666345	0.053504	0.0299455	Fus	NM_001012137	fused in sarcoma RNA binding protein (Fus), mRNA	0.886851	0.0435651	0.352203
circGlmn-8.2	957	0.584453	0.0736348	0.0363101	Glmn	NM_001105993	glomulin, FKBP associated protein (Glmn), mRNA	0.849547	0.0729641	0.405722
circGria2-7.4	653	0.536345	0.0350869	4.46456e-05	Gria2	NM_001083811	glutamate receptor, ionotropic, AMPA 2 (Gria2), transcript variant 2, mRNA	0.284825	0.103218	0.28119
circGria2-13.5	1574	0.599023	0.0759671	0.000744295
circGrik2-6.2	836	0.538622	0.0643552	0.00177564	Grik2	NM_019309	glutamate receptor, ionotropic, kainate 2 (Grik2), mRNA	0.719032	0.0805641	0.0116146
circGrik2-13.10	768	0.568162	0.0726058	0.00311691
circGrin2b-2.2	429	0.57573	0.0949689	0.0141981	Grin2b	NM_012574	glutamate receptor, ionotropic, N-methyl D-aspartate 2B (Grin2b), mRNA	0.673445	0.0854474	0.000393457
circGrin2b-4.2	1143	0.58498	0.0609768	0.00223928
circGripap1-17.15	423	0.655896	0.0637696	0.0479019	Gripap1	NM_053807	GRIP1 associated protein 1 (Gripap1), mRNA	0.685204	0.0840752	0.00104443
circItgb8-6.3	668	0.58813	0.10175	0.0274957	Itgb8	NM_001108726	integrin, beta 8 (Itgb8), mRNA	0.895846	0.104849	0.433618
circItsn1-17.10	1161	0.614087	0.0831193	0.00704002	Itsn1	NM_001136096	intersectin 1 (SH3 domain protein) (Itsn1), transcript variant 1, mRNA	1.01315	0.130541	0.93745
circItsn1-19.15	702	0.648237	0.0919564	0.0374879
circKif13b-21.15	1078	0.47294	0.0462079	0.000139178	Kif13b	NM_213626	kinesin family member 13B (Kif13b), mRNA	0.734257	0.099369	0.00913625
circKif13b-13.4	1242	0.528525	0.0691067	0.0021246
circKif13b-18.8	1602	0.536947	0.066392	0.00142276
circKif13b-30.23	873	0.648936	0.0672728	0.0463544
circKif1b-43.43	240	0.633371	0.0189	0.0207219	Kif1b	NM_057200	kinesin family member 1B (Kif1b), mRNA	0.862148	0.0995282	0.245255
circKif1b-22.16	681	0.638629	0.0628672	0.00289342
circKif5a-12.9	579	0.628024	0.0892292	0.00583574	Kif5a	NM_212523	kinesin family member 5A (Kif5a), mRNA	0.752542	0.0754848	0.0162588
circKif5a-15.12	599	0.630724	0.0869143	0.00377996
circKif5c-23.19	450	0.612887	0.127081	0.0272585	Kif5c	NM_001107730	Kinesin heavy chain isoform 5C	0.846514	0.0921772	0.174761
circKif5c-17.12	903	0.632366	0.0643183	0.00332833
circKif5c-24.15	1198	0.648327	0.0865196	0.0111683
circLap3-4.2	277	1.66123	0.224946	0.0227556	Lap3	NM_001011910	leucine aminopeptidase 3 (Lap3), mRNA	1.47012	0.0857155	0.00073223
circLaptm4a-4.3	200	0.648401	0.0652323	0.0485428	Laptm4a	NM_199384	lysosomal protein transmembrane 4 alpha (Laptm4a), mRNA	0.933667	0.105938	0.622079
circLOC361646-18.11	2502	0.573158	0.0982482	0.0166794	LOC361646	NM_001134574	similar to K04F10.2 (LOC361646), mRNA	0.897569	0.062992	0.487221
circLrba-30.2	5047	0.584038	0.0642525	0.000680017	Lrba	NM_001108555	no definition	0.821347	0.0747913	0.143756
circMacf1-39.37	516	0.367485	0.0548899	4.82744e-06	Macf1	NM_001135758	no definition	0.869726	0.0851377	0.270533
circMacf1-70.58	2304	0.485272	0.0405795	1.55891e-07
circMacf1-42.39	768	0.490336	0.0813722	0.000199439
circMacf1-59.58	333	0.541503	0.0808122	0.00896911
circMacf1-82.63	3370	0.547719	0.0414446	4.32968e-06
circMacf1-81.79	483	0.563895	0.0536436	0.0091231
circMaob-8.2	882	0.56011	0.151843	0.0238416	Maob	NM_013198	monoamine oxidase B (Maob), mRNA	0.68124	0.0573609	0.00133785
circMap2-10.3	4805	0.52534	0.0474543	3.94417e-07	Map2	NM_013066	microtubule-associated protein 2 (Map2), mRNA	0.744874	0.0789604	0.0111032
circMap2-6.5	3939	0.53364	0.0570959	2.35798e-06
circMap2-4.2	477	0.583259	0.0656365	0.00115031
circMap2-3.2	399	0.596497	0.0684949	0.00222187
circMapk1-4.2	490	0.651881	0.0882952	0.0242078	Mapk1	NM_053842	mitogen activated protein kinase 1 (Mapk1), mRNA	0.88104	0.0685634	0.321976
circMarf1-11.2	2512	0.645108	0.0648633	0.00432894	Marf1	NM_133421	no definition	0.755003	0.309827	1
circMllt3-2.2	708	0.589066	0.0409046	0.0222104	Mllt3	NM_053718	myeloid/lymphoid or mixed-lineage leukemia (trithorax homolog, Drosophila); translocated to, 3 (Mllt3), mRNA	1.00866	0.246485	0.965638
circMycbp2-55.53	2059	0.492196	0.0552139	1.19211e-06	Mycbp2	NM_001106055	no definition	0.72517	0.0511116	0.00448469
circMycbp2-50.49	358	0.504833	0.0462616	0.00293128
circMycbp2-43.17	4222	0.598619	0.0554151	0.000345908
circMycbp2-20.6	2059	0.653405	0.108967	0.0363101
circMycbp2-47.17	4616	0.660615	0.0783153	0.0101142
circMyh10-23.20	586	0.605471	0.093086	0.00884493	Myh10	NM_031520	myosin, heavy chain 10, non-muscle (Myh10), mRNA	0.710716	0.0809683	0.00133785
circMyh9l1-3.2	509	1.75753	#N/A	0.00574794	Myh9l1 (Myh9)	NM_001305877	no definition	1	1	1
circMyo5a-32.25	829	0.590296	0.0477926	0.00167939	Myo5a	NM_022178	no definition	0.87072	0.0783398	0.263406
circMyo5a-32.4	3797	0.663787	0.0743549	0.00695376
circNav3-8.2	1696	0.545074	0.112703	0.0049224	Nav3	NM_001191782	neuron navigator 3 (Nav3), mRNA	0.860545	0.117567	0.257561
circNcor1-16.9	1007	0.575601	0.0854306	0.0374879	Ncor1	NM_001271103	no definition	0.924247	0.101909	0.56347
circNcor1-27.19	1668	0.586989	0.088342	0.0323605
circNcor1-26.6	2977	0.641091	0.0815496	0.0418028
circNegr1-4.2	491	0.620564	0.0593152	0.0227556	Negr1	NM_021682	neuronal growth regulator 1 (Negr1), mRNA	0.74667	0.043092	0.0149017
circNf2-15.2	1626	0.609884	0.0813799	0.0090239	Nf2	NM_013193	neurofibromin 2 (merlin) (Nf2), mRNA	0.786854	0.0636037	0.0391384
circNfix-2.2	532	1.50835	0.306484	0.0478835	Nfix	NM_030866	nuclear factor I/X (CCAAT-binding transcription factor) (Nfix), mRNA	0.915795	0.176398	0.536515
circNin-21.13	3498	0.521726	0.0901454	0.00207535	Nin	NM_001106737	ninein (GSK3B interacting protein) (Nin), mRNA	0.980182	0.0708751	0.912221
circNr3c1-1.1	1254	0.657038	0.0897372	0.0305525	Nr3c1	NM_012576	nuclear receptor subfamily 3, group C, member 1 (Nr3c1), mRNA	1.0478	0.0499498	0.805991
circNr3c2-2.2	1762	0.590079	0.0678252	0.020282	Nr3c2	NM_013131	nuclear receptor subfamily 3, group C, member 2 (Nr3c2), mRNA	0.672349	0.0432843	0.00073223
circNr3c2-3.2	1902	0.61197	0.0809553	0.0293013
circNrd1-2.2	331	0.577111	0.145709	0.038534	Nrd1	NM_012993	nardilysin 1 (Nrd1), mRNA	0.968996	0.0595358	0.830535
circNsd1-5.4	2724	0.613855	0.0612916	0.0256634	Nsd1	NM_001107337	nuclear receptor binding SET domain protein 1 (Nsd1), mRNA	0.929835	0.0632406	0.596905
circNsd1-5.3	2860	0.635159	0.0825933	0.0453532
circNsd1-5.5	2551	0.659214	0.05733	0.0280644
circNsd1-12.3	3832	0.66405	0.0717519	0.0479019
circNsd1-12.2	4507	0.666176	0.0898729	0.0481594
circNtrk2-6.3	371	0.659368	0.048482	0.0436772	Ntrk2	NM_001163168	no definition	0.794726	0.107322	0.0622549
circOsbpl8-21.8	1860	0.619522	0.0279691	0.00209159	Osbpl8	NM_001309455	no definition	1	1	1
circPard3-22.19	808	0.508858	0.0662084	0.0091231	Pard3	NM_031235	par-3 family cell polarity regulator (Pard3), mRNA	0.670893	0.108477	0.00104443
circPard3-14.10	668	0.534818	0.0779297	0.0234521
circPard3-20.8	2184	0.638909	0.0725098	0.0488138
circPcm1-22.15	1618	0.609836	0.0418323	0.00938412	Pcm1	NM_031076	pericentriolar material 1 (Pcm1), mRNA	1.05856	0.162982	0.691266
circPde4dip-14.6	1344	0.665488	0.067639	0.0107454	Pde4dip	NM_022382	phosphodiesterase 4D interacting protein (Pde4dip), mRNA	0.784089	0.095354	0.0379403
circPer3-20.4	2877	0.436774	0.130446	7.18927e-05	Per3	NM_023978	period circadian clock 3 (Per3), mRNA	0.804904	0.0815811	0.11566
circPhlpp1-17.7	1661	0.567283	0.0889666	0.0201245	Phlpp1	NM_021657	PH domain and leucine rich repeat protein phosphatase 1 (Phlpp1), mRNA	0.767189	0.0996436	0.0219568
circPhlpp1-7.5	490	0.637536	0.0489819	0.0492802
circPou2f1-13.5	1279	0.548732	0.0947329	0.031134	Pou2f1	NM_001100639	POU class 2 homeobox 1 (Pou2f1), mRNA	0.829083	0.312343	0.430585
circPpp1r16b-10.7	501	0.61956	0.103785	0.00892218	Ppp1r16b	NM_001191072	protein phosphatase 1, regulatory subunit 16B (Ppp1r16b), mRNA	0.746979	0.119096	0.0140837
circPpp1r7-9.7	309	0.398561	0.092903	9.50145e-05	Ppp1r7	NM_001009825	protein phosphatase 1, regulatory subunit 7 (Ppp1r7), mRNA	0.70033	0.0183727	0.341677
circPpp2r5c-12.3	1032	0.6359	0.0990635	0.0202807	Ppp2r5c	NM_001191112	protein phosphatase 2, regulatory subunit B', gamma (Ppp2r5c), mRNA	0.939412	0.0480345	0.655279
circPpp6r2-13.12	369	0.608286	0.0808408	0.0272585	Ppp6r2	NM_001106789	no definition	0.765579	0.0518858	0.023933
circPrdm2-8.7	4492	0.580875	0.126515	0.00911894	Prdm2	NM_001077648	PR domain containing 2, with ZNF domain (Prdm2), mRNA	0.833959	0.0600194	0.148828
circPrdm2-8.8	4381	0.631418	0.0804207	0.00820999
circPrex2-19.10	1029	0.477079	0.068222	5.67234e-05	Prex2	NM_001107899	phosphatidylinositol-3,4,5-trisphosphate-dependent Rac exchange factor 2 (Prex2), mRNA	0.875473	0.106713	0.293128
circPrex2-9.3	898	0.508523	0.0485353	0.000412515
circPrex2-21.10	1376	0.515052	0.0710579	0.000148308
circPrex2-6.4	400	0.532115	0.13228	0.0211271
circPrex2-9.2	1003	0.542346	0.0906365	0.00181601
circPrex2-9.6	500	0.563144	0.0481198	0.0199253
circPrex2-21.17	688	0.56961	0.108943	0.0216552
circPrex2-23.20	778	0.581419	0.126986	0.0479019
circPrex2-8.2	902	0.591657	0.0662906	0.00871616
circPrex2-31.22	1460	0.616463	0.0584009	0.0290453
circPrex2-31.20	1807	0.629861	0.0892186	0.0302025
circPrkd1-17.6	1738	0.569212	0.102351	0.02824	Prkd1	NM_001276715	protein kinase D1 (Prkd1), mRNA	0.75969	0.100791	0.0662873
circPrrc2c-12.7	1075	0.5491	0.0684337	0.00209159	Prrc2c	NR_111961	no definition	1	1	1
circPrrc2c-19.13	4106	0.585956	0.0850851	0.00259979
circPtpn11-10.2	1210	0.597502	0.0520822	0.000734537	Ptpn11	NM_013088	protein tyrosine phosphatase, non-receptor type 11 (Ptpn11), transcript variant 2, mRNA	1.26297	0.268293	0.0498003
circPtpn11-10.2	1210	0.644226	0.0520822	0.00559204
circPtprm-15.10	824	0.474736	0.082273	0.00292578	Ptprm	NM_001168632	protein tyrosine phosphatase, receptor type, M (Ptprm), mRNA	0.900623	0.0987782	0.438668
circRapgef6-17.9	1434	0.522293	0.150661	0.0117907	Rapgef6	NM_001107003	Rap guanine nucleotide exchange factor (GEF) 6 (Rapgef6), mRNA	0.995225	0.134957	0.976884
circRapgef6-17.7	1744	0.572905	0.0799639	0.0177651
circRbm26-20.4	2565	0.64532	0.0565174	0.00810993	Rbm26	NM_001277160	no definition	0.934168	0.0934955	0.638811
circRbm33-15.11	1731	0.487482	0.0725678	7.18927e-05	Rbm33	NM_001191859	RNA binding motif protein 33 (Rbm33), mRNA	0.817674	0.0595211	0.108026
circRbm5-17.9	827	0.650179	0.0411698	0.0494645	Rbm5	NM_001100548	RNA binding motif protein 5 (Rbm5), mRNA	0.724024	0.0498214	0.00448469
circRic8b-8.4	710	0.554034	0.075805	0.0485428	Ric8b	NM_175598	RIC8 guanine nucleotide exchange factor B (Ric8b), mRNA	0.754115	0.121223	0.159483
circRps6kc1-6.3	691	1.63868	0.294775	0.0225283	Rps6kc1	NM_001105984	ribosomal protein S6 kinase, polypeptide C1 (Rps6kc1), mRNA	0.856732	0.0301874	0.231354
circSbf2-24.19	893	0.529531	0.0683069	0.00695376	Sbf2	NM_001134970	SET binding factor 2 (Sbf2), mRNA	1.12581	0.0748808	0.371585
circScn2a-12.11	636	0.637415	0.0530078	0.00331086	Scn2a	NM_012647	no definition	0.706691	0.0754221	0.00073223
circSecisbp2l-4.3	461	0.575153	0.125754	0.0316448	Secisbp2l	NM_001168527	SECIS binding protein 2-like (Secisbp2l), mRNA	0.899401	0.104395	0.410411
circSesn3-8.4	905	0.620998	0.0627455	0.0153866	Sesn3	NM_001108125	sestrin 3 (Sesn3), mRNA	0.699649	0.136271	0.00263568
circSesn3-9.2	1314	0.665594	0.0483192	0.024911
circSetd2-4.1	4336	0.637528	0.0659401	0.00460738	Setd2	NM_001108189	SET domain containing 2 (Setd2), mRNA	1.11973	0.0856095	0.390291
circSetdb1-19.9	2541	0.657932	0.03488	0.0150466	Setdb1	NM_001271175	SET domain, bifurcated 1 (Setdb1), mRNA	0.990259	0.145087	0.986394
circShc3-11.3	1111	0.657431	0.0814543	0.0309157	Shc3	NM_001105743	SHC (Src homology 2 domain containing) transforming protein 3 (Shc3), mRNA	0.839195	0.105728	0.168216
circSlk-12.2	2631	0.651481	0.118262	0.031134	Slk	NM_019349	STE20-like kinase (Slk), mRNA	1.30358	0.336566	0.0284322
circSms-9.5	616	0.619998	0.087984	0.0375896	Sms	NM_001033899	spermine synthase (Sms), mRNA	0.729856	0.0578875	0.00953011
circSon-6.5	336	0.570917	0.0804435	0.0481594	Son	NM_001170327	Son DNA binding protein (Son), transcript variant 1, mRNA	1.07791	0.0915859	0.588353
circSort1-12.11	210	0.606981	0.0810807	0.0105707	Sort1	NM_031767	sortilin 1 (Sort1), mRNA	0.677193	0.0856012	0.00073223
circSort1-11.4	931	0.663935	0.0774335	0.0133333
circSp4-5.3	1987	0.62369	0.078667	0.0459895	Sp4	NM_012761	Sp4 transcription factor (Sp4), mRNA	1.07903	0.178723	0.687783
circSpecc1-4.4	1583	0.660813	0.104779	0.0340031	Specc1	NM_001039017	sperm antigen with calponin homology and coiled-coil domains 1 (Specc1), mRNA	0.826794	0.0898499	0.127383
circSpock3-8.6	359	0.635718	0.0663884	0.0481594	Spock3	NM_001107310	sparc/osteonectin, cwcv and kazal-like domains proteoglycan (testican) 3 (Spock3), mRNA	0.757773	0.0689438	0.0176867
circSptan1-15.12	550	0.623349	0.0697318	0.0021996	Sptan1	NM_171983	spectrin, alpha, non-erythrocytic 1 (Sptan1), mRNA	0.795058	0.0967293	0.0647118
circTanc2-11.9	648	0.551448	0.0930553	0.0121118	Tanc2	NM_001191653	tetratricopeptide repeat, ankyrin repeat and coiled-coil containing 2 (Tanc2), mRNA	0.807011	0.095811	0.0765675
circTaok1-16.13	705	0.587844	0.0563385	0.00175881	Taok1	NM_173327	no definition	1.13229	0.239153	0.358592
circTcf20-2.2	5787	0.614107	0.0517236	0.000594321	Tcf20	NM_001130574	transcription factor 20 (Tcf20), mRNA	0.863529	0.083129	0.251137
circTcf20-3.2	5881	0.666485	0.0797198	0.0120243
circTnik-12.10	448	0.439218	0.0387864	7.17087e-05	Tnik	NM_001106422	TRAF2 and NCK interacting kinase (Tnik), mRNA	0.872131	0.10775	0.300621
circTnik-5.3	294	0.489069	0.123929	0.0087657
circTnrc6b-14.7	3401	0.517732	0.0701971	1.63335e-05	Tnrc6b	NM_138845	trinucleotide repeat containing 6B (Tnrc6b), mRNA	0.851689	0.114375	0.197048
circTraf3ip1-6.4	631	0.596073	0.0661809	0.0439757	Traf3ip1	NM_001012204	TNF receptor-associated factor 3 interacting protein 1 (Traf3ip1), mRNA	1.12663	0.22075	0.525735
circTrpm3-18.13	999	0.598852	0.0570564	0.0144432	Trpm3	NM_001354180	-	0.999076	0.196218	0.993857
circTrpm7-9.2	1128	0.498328	0.0400727	0.000744295	Trpm7	NM_053705	no definition	0.915042	0.0357258	0.529065
circTrps1-5.5	604	0.527407	0.111138	0.0241152	Trps1	NM_001134837	trichorhinophalangeal syndrome I (Trps1), mRNA	1.02247	0.105805	0.912221
circTrps1-3.3	929	0.550452	0.127567	0.0305525
circTrps1-5.3	2663	0.605471	0.0591797	0.0176716
circTtc3-40.32	1541	0.596588	0.0265664	0.00140985	Ttc3	NM_001108315	no definition	0.818165	0.0503822	0.10018
circUbn2-17.4	3322	0.610906	0.0633624	0.013639	Ubn2	NM_001134553	ubinuclein 2 (Ubn2), mRNA	1.10554	0.181731	0.479622
circUbr2-33.22	1393	0.59285	0.052364	0.0076233	Ubr2	NM_001178071	ubiquitin protein ligase E3 component n-recognin 2 (Ubr2), mRNA	0.884134	0.0919401	0.347208
circUsp24-19.4	1692	0.60436	0.065082	0.0076233	Usp24	NM_001271206	ubiquitin specific peptidase 24 (Usp24), mRNA	1.03136	0.0760078	0.839947
circUsp24-40.17	2902	0.641562	0.051385	0.00740428
circUsp34-16.11	1107	0.586562	0.0745108	0.00708641	Usp34	NM_001271196	no definition	0.951386	0.0422333	0.764321
circUsp48-15.4	1554	0.612025	0.0981748	0.0447974	Usp48	NM_198785	ubiquitin specific peptidase 48 (Usp48), mRNA	0.891362	0.0868143	0.382635
circUtrn-51.40	1923	0.40742	0.104632	5.97373e-05	Utrn	NM_013070	utrophin (Utrn), mRNA	0.813899	0.167248	0.10026
circUtrn-31.25	1083	0.497704	0.0597468	0.00521613
circUtrn-53.3	7691	0.498245	0.0568514	2.38413e-06
circUtrn-66.59	999	0.507989	0.0547643	0.000680017
circUtrn-19.10	1429	0.558759	0.0762549	0.0212311
circUtrn-58.54	686	0.59052	0.0753783	0.0309157
circVps13b-17.5	2100	0.628064	0.0744424	0.00731006	Vps13b	NM_001134886	vacuolar protein sorting 13 homolog B (yeast) (Vps13b), mRNA	0.911639	0.0671941	0.503777
circVps13d-35.9	7150	0.618211	0.0505076	0.000374023	Vps13d	NM_001108006	vacuolar protein sorting 13 homolog D (S. cerevisiae) (Vps13d), mRNA	0.846847	0.0944059	0.1748
circWhsc1l1-18.16	586	0.586779	0.111626	0.0441671	Whsc1l1	NM_001106090	Wolf-Hirschhorn syndrome candidate 1-like 1 (Whsc1l1), mRNA	1.15015	0.131374	0.293857
circWnk2-11.9	888	0.575966	0.140215	0.0481594	Wnk2	NM_001191556	WNK lysine deficient protein kinase 2 (Wnk2), mRNA	0.714707	0.0974958	0.00161471
circYlpm1-13.9	972	0.497304	0.0393802	0.00792762	Ylpm1	NM_001271258	no definition	0.754399	0.0733082	0.0176867
circYlpm1-19.7	3814	0.543227	0.0626097	0.000239551
circYlpm1-8.7	2233	0.565167	0.0965356	0.00577887
circZc3h11a-13.11	689	0.639044	0.0823722	0.0318466	Zc3h11a	NM_001047902	zinc finger CCCH-type containing 11A (Zc3h11a), mRNA	1.01585	0.104985	0.926322
circZcchc7-8.6	341	0.543865	0.105778	0.0255027	Zcchc7	NM_001106658	zinc finger, CCHC domain containing 7 (Zcchc7), mRNA	0.789653	0.0941147	0.0913529
Only those genes /circRNA that decrease the expression of more than 1.5-fold from the baseline value and whose p-value lower 0.05 were selected for analysis.
Only those genes /circRNA that increase the expression of more than 1.5-fold from the baseline value and whose p-value lower 0.05 were selected for analysis.
