# Supplementary material for: Genome-Wide RNA-Sequencing Reveals Massive Circular RNA Expression Changes of the Neurotransmission Genes in the Rat Brain after Ischemia–Reperfusion
Source: Genes (Basel). 2021 Nov 24;12(12):1870. doi: 10.3390/genes12121870 (PMC8701796; doi:10.3390/genes12121870)
Supplement: Supplementary file 1 [file genes-12-01870-s001.zip › genes-1456631-supplementary/Supplementary Table S5.xlsx]

## Sheet: Лист1
Table S5. Analysis of the molecular functions associated with genes from group 1 and group 2 using the PANTHER tool
Molecular function	Genes encoded both DECs and DEGs in IR24 vs. SH24 (group 1)			Genes encoded DECs, but did not DEGs in IR24 vs. SH24 (group 2)
	Number of genes	Subtype of molecular function	% genes associated with sybtype	Number of genes	Subtype of molecular function	% genes associated with sybtype
binding (GO:0005488)	25	organic cyclic compound binding (GO:0097159)	12.1%	42	organic cyclic compound binding (GO:0097159)	25.9%
		lipid binding (GO:0008289)	6.1%		lipid binding (GO:0008289)	3.4%
		protein-containing complex binding (GO:0044877)	9.1%		protein-containing complex binding (GO:0044877)	3.4%
		neurotransmitter binding (GO:0042165)	6.1%		neurotransmitter binding (GO:0042165)	5.2%
		heterocyclic compound binding (GO:1901363)	3.0%		heterocyclic compound binding (GO:1901363)	6.9%
		ion binding (GO:0043167)	18.2%		lipid binding (GO:0008289)	3.4%
		protein binding (GO:0005515)	45.5%		protein binding (GO:0005515)	34.5%
		-	-		extracellular matrix binding (GO:0050840)	1.7%
		-	-		small molecule binding (GO:0036094)	3.4%
		-	-		chromatin binding (GO:0003682)	3.4%
catalytic activity (GO:0003824)	14	ligase activity (GO:0016874)	7.1%	31	ligase activity (GO:0016874)	5.3%
		oxidoreductase activity (GO:0016491)	7.1%		oxidoreductase activity (GO:0016491)	5.3%
		transferase activity (GO:0016740)	21.4%		transferase activity (GO:0016740)	7.9%
		cyclase activity (GO:0009975)	7.1%		-	-
		hydrolase activity (GO:0016787)	35.7%		hydrolase activity (GO:0016787)	26.3%
		catalytic activity, acting on a protein (GO:0140096)	21.4%		catalytic activity, acting on a protein (GO:0140096)	52.6%
		-	-		catalytic activity, acting on RNA (GO:0140098)	2.6%
molecular function regulator (GO:0098772)	3	enzyme regulator activity (GO:0030234)	1	13	enzyme regulator activity (GO:0030234)	64.7%
		-	-		channel regulator activity (GO:0016247)	5.9%
		-	-		guanyl-nucleotide exchange factor activity (GO:0005085)	29.4%
transporter activity (GO:0005215)	10	ion transmembrane transporter activity (GO:0015075)	41.7%	9	ion transmembrane transporter activity (GO:0015075)	15.4%
		active transmembrane transporter activity (GO:0022804)	16.7%		-	-
		passive transmembrane transporter activity (GO:0022803)	25.0%		passive transmembrane transporter activity (GO:0022803)	61.5%
		inorganic molecular entity transmembrane transporter activity (GO:0015318)	16.7%		inorganic molecular entity transmembrane transporter activity (GO:0015318)	23.1%
transcription regulator activity (GO:0140110)	2	DNA-binding transcription factor activity (GO:0003700)	100.0%	7	DNA-binding transcription factor activity (GO:0003700)	71.4%
		-	-		transcription coregulator activity (GO:0003712)	28.6%
molecular transducer activity (GO:0060089)	6	transmembrane signaling receptor activity (GO:0004888)	75.0%	7	transmembrane signaling receptor activity (GO:0004888)	66.7%
		neurotransmitter receptor activity (GO:0030594)	25.0%		neurotransmitter receptor activity (GO:0030594)	33.3%
structural molecule activity (GO:0005198)	1	-	-	2	-	-
translation regulator activity (GO:0045182)	0	-	-	1	-	-
