# Supplementary material for: Genome-Wide RNA-Sequencing Reveals Massive Circular RNA Expression Changes of the Neurotransmission Genes in the Rat Brain after Ischemia–Reperfusion
Source: Genes (Basel). 2021 Nov 24;12(12):1870. doi: 10.3390/genes12121870 (PMC8701796; doi:10.3390/genes12121870)
Supplement: Supplementary file 1 [file genes-12-01870-s001.zip › genes-1456631-supplementary/Supplementary Table S6.xlsx]

## Sheet: Лист1
Table S6. Analysis of the signalling pathways associated with DECs and DEGs at 24 h after tMCAO using gProfileR
source	Description	DECs					DEGs
		FDR	Number of DECs		Up/(Up+Down), %	Down/(Up+Down), %	FDR	Number of DEGs		Up/(Up+Down), %	Down/(Up+Down), %
			Up	Down				Up	Down
KEGG:04724	Glutamatergic synapse	4.60939e-06	0	11	0	100	0.0335239	5	21	19.2308	80.7692
KEGG:04728	Dopaminergic synapse	2.01489e-05	0	11	0	100	0.00455783	6	25	19.3548	80.6452
KEGG:04020	Calcium signaling pathway	0.0306095	0	10	0	100	9.33429e-08	18	42	30	70
KEGG:04720	Long-term potentiation	3.2318e-06	0	9	0	100	0.000449203	4	17	19.0476	80.9524
KEGG:04713	Circadian entrainment	0.000107986	0	9	0	100	0.000507658	4	23	14.8148	85.1852
KEGG:04921	Oxytocin signaling pathway	0.00493009	0	9	0	100	0.000194711	16	22	42.1053	57.8947
KEGG:04360	Axon guidance	0.018307	0	9	0	100
KEGG:05031	Amphetamine addiction	6.27197e-05	0	8	0	100	1.01695e-05	4	20	16.6667	83.3333
WP:WP73	G Protein Signaling Pathways	0.00128864	0	8	0	100
KEGG:04072	Phospholipase D signaling pathway	0.0265465	0	8	0	100	0.0341622	17	15	53.125	46.875
WP:WP326	Calcium Regulation in the Cardiac Cell	0.032927	0	8	0	100
KEGG:05030	Cocaine addiction	0.00116574	0	6	0	100	0.0145336	5	10	33.3333	66.6667
KEGG:00310	Lysine degradation	0.00546486	0	6	0	100
KEGG:04730	Long-term depression	0.04613	0	5	0	100	0.00654765	7	11	38.8889	61.1111
WP:WP1281	Hypothetical Network for Drug Addiction	0.0219015	0	4	0	100
KEGG:05205							3.96592e-10	46	13	77.9661	22.0339
KEGG:05200							3.16875e-09	72	38	65.4545	34.5455
KEGG:05133							1.00373e-07	26	2	92.8571	7.14286
KEGG:05140							3.58726e-07	25	2	92.5926	7.40741
KEGG:04611							3.83044e-07	27	12	69.2308	30.7692
KEGG:05417							4.2706e-07	42	11	79.2453	20.7547
KEGG:04010							4.29959e-07	44	25	63.7681	36.2319
KEGG:04380							2.34451e-06	32	4	88.8889	11.1111
KEGG:04510							4.16093e-06	37	13	74	26
KEGG:05152							5.90174e-06	37	7	84.0909	15.9091
KEGG:04210							1.51919e-05	30	6	83.3333	16.6667
KEGG:05169							1.65934e-05	47	4	92.1569	7.84314
KEGG:05163							1.70382e-05	37	17	68.5185	31.4815
KEGG:05202							3.25097e-05	35	10	77.7778	22.2222
KEGG:05418							3.61594e-05	29	9	76.3158	23.6842
KEGG:04670							3.63402e-05	25	8	75.7576	24.2424
KEGG:04064							5.55023e-05	27	2	93.1034	6.89655
KEGG:05167							5.63707e-05	40	7	85.1064	14.8936
KEGG:05132							0.000112483	49	5	90.7407	9.25926
KEGG:04015							0.000142781	28	20	58.3333	41.6667
KEGG:04933							0.000181415	24	5	82.7586	17.2414
KEGG:04650							0.00025528	21	6	77.7778	22.2222
KEGG:04925							0.000405459	7	20	25.9259	74.0741
KEGG:05161							0.00044418	29	8	78.3784	21.6216
KEGG:04115							0.000464151	20	2	90.9091	9.09091
KEGG:04024							0.000707994	16	30	34.7826	65.2174
KEGG:04512							0.00072048	17	9	65.3846	34.6154
KEGG:04151							0.000834836	47	19	71.2121	28.7879
KEGG:04613							0.0008427	27	9	75	25
KEGG:05223							0.00102542	15	7	68.1818	31.8182
KEGG:05146							0.00105542	19	7	73.0769	26.9231
KEGG:04659							0.00108854	25	3	89.2857	10.7143
KEGG:04971							0.00131871	5	17	22.7273	77.2727
KEGG:05214							0.00131871	13	9	59.0909	40.9091
KEGG:04261							0.00134705	10	25	28.5714	71.4286
KEGG:04725							0.00175032	9	20	31.0345	68.9655
KEGG:05222							0.00175827	20	5	80	20
KEGG:05134							0.0022084	18	1	94.7368	5.26316
KEGG:05145							0.00237174	26	3	89.6552	10.3448
KEGG:04145							0.00251746	37	1	97.3684	2.63158
KEGG:04668							0.00343214	26	2	92.8571	7.14286
KEGG:04666							0.00400492	18	7	72	28
KEGG:04370							0.00505091	11	7	61.1111	38.8889
KEGG:05142							0.00525449	21	5	80.7692	19.2308
KEGG:04610							0.00598356	21	2	91.3043	8.69565
KEGG:05164							0.00609406	33	3	91.6667	8.33333
KEGG:05225							0.0089309	24	12	66.6667	33.3333
KEGG:04062							0.0126685	27	11	71.0526	28.9474
KEGG:05216							0.0126715	11	2	84.6154	15.3846
KEGG:05165							0.013282	46	15	75.4098	24.5902
KEGG:05171							0.0149897	44	5	89.7959	10.2041
KEGG:04540							0.017803	8	14	36.3636	63.6364
KEGG:04066							0.0178233	17	9	65.3846	34.6154
KEGG:05414							0.0189605	11	12	47.8261	52.1739
KEGG:04625							0.0209617	20	6	76.9231	23.0769
KEGG:05135							0.0240907	25	5	83.3333	16.6667
KEGG:04912							0.0308181	9	13	40.9091	59.0909
KEGG:05410							0.0367184	12	10	54.5455	45.4545
KEGG:04926							0.0381268	20	8	71.4286	28.5714
KEGG:05221							0.0407495	15	3	83.3333	16.6667
KEGG:04911							0.0419205	5	16	23.8095	76.1905
REAC:R-RNO-1280215							1.08066e-07	70	18	79.5455	20.4545
REAC:R-RNO-168256							2.65285e-05	180	37	82.9493	17.0507
REAC:R-RNO-449147							0.000232173	39	6	86.6667	13.3333
REAC:R-RNO-168249							0.000329085	114	14	89.0625	10.9375
REAC:R-RNO-6798695							0.00531442	67	4	94.3662	5.6338
REAC:R-RNO-5683057							0.00779131	30	12	71.4286	28.5714
REAC:R-RNO-168898							0.00881432	21	3	87.5	12.5
REAC:R-RNO-1474244							0.0105284	29	14	67.4419	32.5581
REAC:R-RNO-975138							0.015546	16	3	84.2105	15.7895
REAC:R-RNO-9006934							0.0183538	39	17	69.6429	30.3571
REAC:R-RNO-975155							0.0196243	16	3	84.2105	15.7895
REAC:R-RNO-168181							0.0196243	16	3	84.2105	15.7895
REAC:R-RNO-6785807							0.0321761	7	0	100	0
REAC:R-RNO-5684996							0.0431325	26	11	70.2703	29.7297
REAC:R-RNO-112316							0.0441697	7	34	17.0732	82.9268
REAC:R-RNO-168138							0.047038	16	3	84.2105	15.7895
WP:WP140							0.0141901	19	21	47.5	52.5
WP:WP44							0.0146504	20	4	83.3333	16.6667
WP:WP40							0.0486506	12	1	92.3077	7.69231
The functional annotations associated with more than 80 presents of up-regulated DEGs
The functional annotations associated with more than 80 presents of down-regulated DEGs
