# Supplementary material for: Genome-Wide RNA-Sequencing Reveals Massive Circular RNA Expression Changes of the Neurotransmission Genes in the Rat Brain after Ischemia–Reperfusion
Source: Genes (Basel). 2021 Nov 24;12(12):1870. doi: 10.3390/genes12121870 (PMC8701796; doi:10.3390/genes12121870)
Supplement: Supplementary file 1 [file genes-12-01870-s001.zip › genes-1456631-supplementary/Supplementary Table S7.xlsx]

## Sheet: Лист4
Table S7. Analysis of the signalling pathways associated with DECs and DEGs at 24 h after tMCAO using DAVID version 6.8
Signalling pathways	Number of upregulated DECs	Number of downregulated DECs	padj (<0,05)	Number of upregulated DEGs	Number of downregulated DEGs	padj (<0,05)
rno04724:Glutamatergic synapse	0	38	7.6208e-05	5	21	0.00105
rno04720:Long-term potentiation	0	29	0.000142163	4	17	2.19e-05
rno04728:Dopaminergic synapse	1	33	0.000146377	6	25	9.8e-05
rno05031:Amphetamine addiction	0	22	0.000401073	4	20	2.44e-07
rno04713:Circadian entrainment	0	29	0.000597818	4	23	2.16e-05
rno05030:Cocaine addiction	0	14	0.0056044	5	10	0.000421
rno04921:Oxytocin signaling pathway	0	33	0.0142701	16	24	2.76e-06
rno04723:Retrograde endocannabinoid signaling	0	26	0.0283688	4	18	0.0057
rno04020:Calcium signaling pathway	0	38	0.0283805	15	39	8.8e-11
rno05205:Proteoglycans in cancer				46	13	7.96e-12
rno04611:Platelet activation				26	17	5.13e-10
rno04510:Focal adhesion				38	17	1.56e-09
rno04010:MAPK signaling pathway				38	25	2.52e-09
rno05133:Pertussis				26	2	1.07e-08
rno04512:ECM-receptor interaction				18	12	8.14e-08
rno04670:Leukocyte transendothelial migration				27	9	8.94e-08
rno05140:Leishmaniasis				25	1	1.59e-07
rno04380:Osteoclast differentiation				33	4	2e-07
rno05146:Amoebiasis				20	13	5.34e-07
rno05150:Staphylococcus aureus infection				20	1	8.52e-07
rno05206:MicroRNAs in cancer				29	8	1.07e-06
rno05200:Pathways in cancer				52	26	1.58e-06
rno05152:Tuberculosis				37	7	2.08e-06
rno04650:Natural killer cell mediated cytotoxicity				22	6	2.73e-06
rno04015:Rap1 signaling pathway				28	21	3.45e-06
rno04151:PI3K-Akt signaling pathway				48	20	3.65e-06
rno04115:p53 signaling pathway				19	3	2.12e-05
rno05202:Transcriptional misregulation in cancer				29	9	2.4e-05
rno05164:Influenza A				34	4	3.59e-05
rno05134:Legionellosis				17	1	3.81e-05
rno04064:NF-kappa B signaling pathway				24	1	4e-05
rno04725:Cholinergic synapse				9	20	4.25e-05
rno04925:Aldosterone synthesis and secretion				6	18	4.43e-05
rno04668:TNF signaling pathway				26	2	6.89e-05
rno04024:cAMP signaling pathway				15	27	6.92e-05
rno05161:Hepatitis B				26	7	7.15e-05
rno04370:VEGF signaling pathway				12	7	8.13e-05
rno05145:Toxoplasmosis				26	3	9.82e-05
rno05142:Chagas disease (American trypanosomiasis)				22	5	0.000131
rno04971:Gastric acid secretion				4	17	0.000136
rno04145:Phagosome				38	1	0.000346
rno05166:HTLV-I infection				47	6	0.000347
rno04915:Estrogen signaling pathway				16	6	0.000393
rno04730:Long-term depression				7	11	0.000421
rno04261:Adrenergic signaling in cardiomyocytes				10	22	0.000432
rno04666:Fc gamma R-mediated phagocytosis				16	6	0.000447
rno04911:Insulin secretion				5	17	0.000529
rno04066:HIF-1 signaling pathway				17	8	0.000535
rno04540:Gap junction				8	14	0.000733
rno05214:Glioma				9	8	0.000765
rno04062:Chemokine signaling pathway				25	10	0.00077
rno04610:Complement and coagulation cascades				18	1	0.000965
rno04912:GnRH signaling pathway				9	13	0.00135
rno05230:Central carbon metabolism in cancer				12	5	0.00182
rno05169:Epstein-Barr virus infection				36	4	0.00185
rno04970:Salivary secretion				5	14	0.00188
rno05132:Salmonella infection				18	2	0.00217
rno05414:Dilated cardiomyopathy				11	9	0.00251
rno04012:ErbB signaling pathway				10	10	0.00281
rno05221:Acute myeloid leukemia				12	3	0.00343
rno05223:Non-small cell lung cancer				8	7	0.00343
rno00983:Drug metabolism - other enzymes				7	1	0.00343
rno04210:Apoptosis				13	3	0.00351
rno05203:Viral carcinogenesis				34	7	0.00357
rno05222:Small cell lung cancer				15	5	0.00382
rno04640:Hematopoietic cell lineage				16	3	0.00395
rno05219:Bladder cancer				12	0	0.00417
rno04919:Thyroid hormone signaling pathway				15	9	0.00503
rno04750:Inflammatory mediator regulation of TRP channels				8	16	0.00503
rno04630:Jak-STAT signaling pathway				27	0	0.00505
rno00860:Porphyrin and chlorophyll metabolism				5	0	0.00512
rno04612:Antigen processing and presentation				19	0	0.00605
rno04071:Sphingolipid signaling pathway				17	8	0.00647
rno04916:Melanogenesis				9	12	0.00764
rno04722:Neurotrophin signaling pathway				14	10	0.00793
rno05410:Hypertrophic cardiomyopathy (HCM)				11	7	0.00802
rno00053:Ascorbate and aldarate metabolism				1	1	0.00863
rno04918:Thyroid hormone synthesis				6	10	0.00872
rno05231:Choline metabolism in cancer				13	8	0.00956
rno05162:Measles				25	0	0.00978
rno04662:B cell receptor signaling pathway				15	1	0.01
rno04810:Regulation of actin cytoskeleton				26	11	0.0143
