# Supplementary material for: Genome-Wide RNA-Sequencing Reveals Massive Circular RNA Expression Changes of the Neurotransmission Genes in the Rat Brain after Ischemia–Reperfusion
Source: Genes (Basel). 2021 Nov 24;12(12):1870. doi: 10.3390/genes12121870 (PMC8701796; doi:10.3390/genes12121870)
Supplement: Supplementary file 1 [file genes-12-01870-s001.zip › genes-1456631-supplementary/Supplementary Table S8.xlsx]

## Sheet: Sheet1
Table S8. The characteristics of circRNA-microRNA-mRNA regulatory network for DECs and mRNAs associated with the ‘glutamatergic synapse’ signalling pathway
RefSeq ID	Description	Gene symbol	miRNA symbol	PubMed citation (PMID) for miRNA–mRNA pairs	circ ID	circRNA symbol	mRNA			circRNA
							Ratio	±SE	Padj	Ratio	±SE	Padj
NM_024377	guanine nucleotide binding protein (G protein), gamma 5 (Gng5), mRNA	Gng5	rno-let-7c-5p	NA	NM_001077641.15.11	circPlcb1-15.11	1.36566	0.177669	0.0498003	0.576283	0.0583549	0.0491073
NM_024377	guanine nucleotide binding protein (G protein), gamma 5 (Gng5), mRNA	Gng5	rno-let-7c-5p	NA	NM_001077641.32.5	circPlcb1-32.5	1.36566	0.177669	0.0498003	0.546574	0.0480727	0.000364875
NM_024377	guanine nucleotide binding protein (G protein), gamma 5 (Gng5), mRNA	Gng5	rno-let-7c-5p	NA	NM_017041.10.2	circPpp3ca-10.2	1.36566	0.177669	0.0498003	0.658249	0.0847331	0.0190397
NM_024377	guanine nucleotide binding protein (G protein), gamma 5 (Gng5), mRNA	Gng5	rno-let-7c-5p	NA	NM_017041.10.3	circPpp3ca-10.3	1.36566	0.177669	0.0498003	0.605926	0.0733988	0.00378019
NM_024377	guanine nucleotide binding protein (G protein), gamma 5 (Gng5), mRNA	Gng5	rno-let-7c-5p	NA	NM_017041.6.2	circPpp3ca-6.2	1.36566	0.177669	0.0498003	0.647769	0.0816543	0.0244858
NM_024377	guanine nucleotide binding protein (G protein), gamma 5 (Gng5), mRNA	Gng5	rno-let-7c-5p	NA	NM_017041.8.2	circPpp3ca-8.2	1.36566	0.177669	0.0498003	0.629579	0.06077	0.00667854
NM_024377	guanine nucleotide binding protein (G protein), gamma 5 (Gng5), mRNA	Gng5	rno-let-7i-5p	NA	NM_001077641.15.11	circPlcb1-15.11	1.36566	0.177669	0.0498003	0.576283	0.0583549	0.0491073
NM_024377	guanine nucleotide binding protein (G protein), gamma 5 (Gng5), mRNA	Gng5	rno-let-7i-5p	NA	NM_001077641.32.5	circPlcb1-32.5	1.36566	0.177669	0.0498003	0.546574	0.0480727	0.000364875
NM_024377	guanine nucleotide binding protein (G protein), gamma 5 (Gng5), mRNA	Gng5	rno-let-7i-5p	NA	NM_012574.4.2	circGrin2b-4.2	1.36566	0.177669	0.0498003	0.58498	0.0609768	0.00223928
NM_024377	guanine nucleotide binding protein (G protein), gamma 5 (Gng5), mRNA	Gng5	rno-let-7i-5p	NA	NM_017041.10.2	circPpp3ca-10.2	1.36566	0.177669	0.0498003	0.658249	0.0847331	0.0190397
NM_024377	guanine nucleotide binding protein (G protein), gamma 5 (Gng5), mRNA	Gng5	rno-let-7i-5p	NA	NM_017041.10.3	circPpp3ca-10.3	1.36566	0.177669	0.0498003	0.605926	0.0733988	0.00378019
NM_024377	guanine nucleotide binding protein (G protein), gamma 5 (Gng5), mRNA	Gng5	rno-let-7i-5p	NA	NM_017041.6.2	circPpp3ca-6.2	1.36566	0.177669	0.0498003	0.647769	0.0816543	0.0244858
NM_024377	guanine nucleotide binding protein (G protein), gamma 5 (Gng5), mRNA	Gng5	rno-let-7i-5p	NA	NM_017041.8.2	circPpp3ca-8.2	1.36566	0.177669	0.0498003	0.629579	0.06077	0.00667854
NM_024377	guanine nucleotide binding protein (G protein), gamma 5 (Gng5), mRNA	Gng5	rno-let-7i-5p	NA	NM_022600.11.4	circAdcy5-11.4	1.36566	0.177669	0.0498003	0.450489	0.0291024	2.34286e-11
NM_024377	guanine nucleotide binding protein (G protein), gamma 5 (Gng5), mRNA	Gng5	rno-let-7i-5p	NA	NM_022600.7.4	circAdcy5-7.4	1.36566	0.177669	0.0498003	0.506094	0.047674	4.63738e-06
NM_024377	guanine nucleotide binding protein (G protein), gamma 5 (Gng5), mRNA	Gng5	rno-let-7i-5p	NA	NM_022600.8.4	circAdcy5-8.4	1.36566	0.177669	0.0498003	0.464244	0.0321139	1.12811e-08
NM_024377	guanine nucleotide binding protein (G protein), gamma 5 (Gng5), mRNA	Gng5	rno-let-7i-5p	NA	NM_022600.8.7	circAdcy5-8.7	1.36566	0.177669	0.0498003	0.543037	0.0555709	0.00184366
NM_024377	guanine nucleotide binding protein (G protein), gamma 5 (Gng5), mRNA	Gng5	rno-miR-181b-2-3p	NA	NM_017012.2.2	circGrm5-2.2	1.36566	0.177669	0.0498003	0.59128	0.0359969	0.000140126
NM_031707	homer homolog 1 (Drosophila) (Homer1), mRNA	Homer1	rno-miR-1843a-5p	NA	NM_012574.2.2	circGrin2b-2.2	0.678811	0.108365	0.00215492	0.57573	0.0949689	0.0141981
NM_031707	homer homolog 1 (Drosophila) (Homer1), mRNA	Homer1	rno-miR-1843a-5p	NA	NM_012574.4.2	circGrin2b-4.2	0.678811	0.108365	0.00215492	0.58498	0.0609768	0.00223928
NM_017073	glutamate-ammonia ligase (Glul), mRNA	Glul	rno-miR-194-3p	NA	NM_001105712.5.4	circGrm3-5.4	1.47275	0.126589	0.00239222	0.542373	0.0469413	1.54641e-05
NM_017073	glutamate-ammonia ligase (Glul), mRNA	Glul	rno-miR-194-3p	NA	NM_019309.13.10	circGrik2-13.10	1.47275	0.126589	0.00239222	0.568162	0.0726058	0.00311691
NM_001105712	glutamate receptor, metabotropic 3 (Grm3), mRNA	Grm3	rno-miR-210-5p	NA	NM_001105712.5.4	circGrm3-5.4	0.597803	0.080897	0.000393457	0.542373	0.0469413	1.54641e-05
NM_012628	protein kinase C, gamma (Prkcg), mRNA	Prkcg	rno-miR-3075	NA	NM_001077641.28.14	circPlcb1-28.14	0.512593	0.0467064	0.000393457	0.607833	0.141208	0.0479019
NM_012628	protein kinase C, gamma (Prkcg), mRNA	Prkcg	rno-miR-3075	NA	NM_001077641.28.16	circPlcb1-28.16	0.512593	0.0467064	0.000393457	0.58341	0.0954317	0.0293013
NM_012628	protein kinase C, gamma (Prkcg), mRNA	Prkcg	rno-miR-3075	NA	NM_001077641.30.16	circPlcb1-30.16	0.512593	0.0467064	0.000393457	0.562577	0.0884977	0.0164986
NM_012628	protein kinase C, gamma (Prkcg), mRNA	Prkcg	rno-miR-3075	NA	NM_001077641.32.14	circPlcb1-32.14	0.512593	0.0467064	0.000393457	0.613413	0.0500893	0.0162298
NM_012628	protein kinase C, gamma (Prkcg), mRNA	Prkcg	rno-miR-3075	NA	NM_001077641.32.5	circPlcb1-32.5	0.512593	0.0467064	0.000393457	0.546574	0.0480727	0.000364875
NM_012628	protein kinase C, gamma (Prkcg), mRNA	Prkcg	rno-miR-3075	NA	NM_022600.11.4	circAdcy5-11.4	0.512593	0.0467064	0.000393457	0.450489	0.0291024	2.34286e-11
NM_012628	protein kinase C, gamma (Prkcg), mRNA	Prkcg	rno-miR-3075	NA	NM_022600.7.4	circAdcy5-7.4	0.512593	0.0467064	0.000393457	0.506094	0.047674	4.63738e-06
NM_012628	protein kinase C, gamma (Prkcg), mRNA	Prkcg	rno-miR-3075	NA	NM_022600.8.4	circAdcy5-8.4	0.512593	0.0467064	0.000393457	0.464244	0.0321139	1.12811e-08
NM_012628	protein kinase C, gamma (Prkcg), mRNA	Prkcg	rno-miR-3075	NA	NM_022600.8.7	circAdcy5-8.7	0.512593	0.0467064	0.000393457	0.543037	0.0555709	0.00184366
NM_031707	homer homolog 1 (Drosophila) (Homer1), mRNA	Homer1	rno-miR-3542	NA	NM_001077641.15.11	circPlcb1-15.11	0.678811	0.108365	0.00215492	0.576283	0.0583549	0.0491073
NM_031707	homer homolog 1 (Drosophila) (Homer1), mRNA	Homer1	rno-miR-3542	NA	NM_001077641.28.14	circPlcb1-28.14	0.678811	0.108365	0.00215492	0.607833	0.141208	0.0479019
NM_031707	homer homolog 1 (Drosophila) (Homer1), mRNA	Homer1	rno-miR-3542	NA	NM_001077641.28.16	circPlcb1-28.16	0.678811	0.108365	0.00215492	0.58341	0.0954317	0.0293013
NM_031707	homer homolog 1 (Drosophila) (Homer1), mRNA	Homer1	rno-miR-3542	NA	NM_001077641.30.16	circPlcb1-30.16	0.678811	0.108365	0.00215492	0.562577	0.0884977	0.0164986
NM_031707	homer homolog 1 (Drosophila) (Homer1), mRNA	Homer1	rno-miR-3542	NA	NM_001077641.32.14	circPlcb1-32.14	0.678811	0.108365	0.00215492	0.613413	0.0500893	0.0162298
NM_031707	homer homolog 1 (Drosophila) (Homer1), mRNA	Homer1	rno-miR-3542	NA	NM_001077641.32.5	circPlcb1-32.5	0.678811	0.108365	0.00215492	0.546574	0.0480727	0.000364875
NM_001013910	no definition	Gnb4	rno-miR-383-3p	NA	NM_019309.6.2	circGrik2-6.2	1.23445	0.0780528	0.148652	0.538622	0.0643552	0.00177564
NM_019225	solute carrier family 1 (glial high affinity glutamate transporter), member 3 (Slc1a3), transcript variant Glast, mRNA	Slc1a3	rno-miR-466c-5p	NA	NM_001083811.7.4	circGria2-7.4	0.828899	0.0957755	0.130533	0.536345	0.0350869	4.46456e-05
NM_001105712	glutamate receptor, metabotropic 3 (Grm3), mRNA	Grm3	rno-miR-504	NA	NM_001077641.28.14	circPlcb1-28.14	0.597803	0.080897	0.000393457	0.607833	0.141208	0.0479019
NM_001105712	glutamate receptor, metabotropic 3 (Grm3), mRNA	Grm3	rno-miR-504	NA	NM_001077641.28.16	circPlcb1-28.16	0.597803	0.080897	0.000393457	0.58341	0.0954317	0.0293013
NM_001105712	glutamate receptor, metabotropic 3 (Grm3), mRNA	Grm3	rno-miR-504	NA	NM_001077641.30.16	circPlcb1-30.16	0.597803	0.080897	0.000393457	0.562577	0.0884977	0.0164986
NM_001105712	glutamate receptor, metabotropic 3 (Grm3), mRNA	Grm3	rno-miR-504	NA	NM_001077641.32.14	circPlcb1-32.14	0.597803	0.080897	0.000393457	0.613413	0.0500893	0.0162298
NM_001105712	glutamate receptor, metabotropic 3 (Grm3), mRNA	Grm3	rno-miR-504	NA	NM_001077641.32.5	circPlcb1-32.5	0.597803	0.080897	0.000393457	0.546574	0.0480727	0.000364875
NM_031751	SH3 and multiple ankyrin repeat domains 1 (Shank1), mRNA	Shank1	rno-miR-540-3p	NA	NM_001105712.5.4	circGrm3-5.4	0.819366	0.181133	0.101256	0.542373	0.0469413	1.54641e-05
NM_031751	SH3 and multiple ankyrin repeat domains 1 (Shank1), mRNA	Shank1	rno-miR-540-3p	NA	NM_012574.2.2	circGrin2b-2.2	0.819366	0.181133	0.101256	0.57573	0.0949689	0.0141981
NM_031751	SH3 and multiple ankyrin repeat domains 1 (Shank1), mRNA	Shank1	rno-miR-540-3p	NA	NM_012574.4.2	circGrin2b-4.2	0.819366	0.181133	0.101256	0.58498	0.0609768	0.00223928
NM_013106	guanine nucleotide binding protein (G protein), alpha inhibiting activity polypeptide 3 (Gnai3), mRNA	Gnai3	rno-miR-6314	NA	NM_017012.7.4	circGrm5-7.4	1.60322	0.133138	0.000393457	0.575085	0.0696691	0.00356893
NM_013106	guanine nucleotide binding protein (G protein), alpha inhibiting activity polypeptide 3 (Gnai3), mRNA	Gnai3	rno-miR-6314	NA	NM_017012.8.4	circGrm5-8.4	1.60322	0.133138	0.000393457	0.592001	0.0500833	0.000826753
NM_013106	guanine nucleotide binding protein (G protein), alpha inhibiting activity polypeptide 3 (Gnai3), mRNA	Gnai3	rno-miR-6314	NA	NM_017012.8.8	circGrm5-8.8	1.60322	0.133138	0.000393457	0.618425	0.0296313	0.00623446
NM_001100922	protein kinase, cAMP-dependent, catalytic, alpha (Prkaca), mRNA	Prkaca	rno-miR-6323	NA	NM_019309.6.2	circGrik2-6.2	0.875234	0.0821841	0.283218	0.538622	0.0643552	0.00177564
NM_024377	guanine nucleotide binding protein (G protein), gamma 5 (Gng5), mRNA	Gng5	rno-miR-653-3p	NA	NM_017012.2.2	circGrm5-2.2	1.36566	0.177669	0.0498003	0.59128	0.0359969	0.000140126
NM_024377	guanine nucleotide binding protein (G protein), gamma 5 (Gng5), mRNA	Gng5	rno-miR-653-3p	NA	NM_031608.12.5	circGria1-12.5	1.36566	0.177669	0.0498003	0.659089	0.0822125	0.0196401
NM_001004133	no definition; no definition; no definition; SH3 and multiple ankyrin repeat domains 2 (Shank2), transcript variant 1, mRNA	Shank2	rno-miR-664-2-5p	NA	NM_017012.8.4	circGrm5-8.4	0.602155	0.0802385	0.000393457	0.592001	0.0500833	0.000826753
NM_001004133	no definition; no definition; no definition; SH3 and multiple ankyrin repeat domains 2 (Shank2), transcript variant 1, mRNA	Shank2	rno-miR-664-2-5p	NA	NM_017012.8.8	circGrm5-8.8	0.602155	0.0802385	0.000393457	0.618425	0.0296313	0.00623446
NM_021858	guanine nucleotide binding protein (G protein), beta polypeptide 3 (Gnb3), mRNA	Gnb3	rno-miR-667-3p	NA	NM_019309.6.2	circGrik2-6.2	0.504803	0.229216	1	0.538622	0.0643552	0.00177564
NM_021858	guanine nucleotide binding protein (G protein), beta polypeptide 3 (Gnb3), mRNA	Gnb3	rno-miR-667-3p	NA	NM_022600.11.4	circAdcy5-11.4	0.504803	0.229216	1	0.450489	0.0291024	2.34286e-11
NM_021858	guanine nucleotide binding protein (G protein), beta polypeptide 3 (Gnb3), mRNA	Gnb3	rno-miR-667-3p	NA	NM_022600.8.4	circAdcy5-8.4	0.504803	0.229216	1	0.464244	0.0321139	1.12811e-08
NM_021858	guanine nucleotide binding protein (G protein), beta polypeptide 3 (Gnb3), mRNA	Gnb3	rno-miR-667-3p	NA	NM_022600.8.7	circAdcy5-8.7	0.504803	0.229216	1	0.543037	0.0555709	0.00184366
NM_053859	solute carrier family 17 (vesicular glutamate transporter), member 7 (Slc17a7), mRNA	Slc17a7	rno-miR-7a-5p	18258830	NM_017261.13.5	circGria2-13.5	0.676118	0.214441	0.000393457	0.599023	0.0759671	0.000744295
NM_030987	guanine nucleotide binding protein (G protein), beta polypeptide 1 (Gnb1), mRNA	Gnb1	rno-miR-290	18258830	NM_001077641.32.14	circPlcb1-32.14	0.956995	0.074833	0.764571	0.613413	0.0500893	0.0162298
NM_030987	guanine nucleotide binding protein (G protein), beta polypeptide 1 (Gnb1), mRNA	Gnb1	rno-miR-290	18258830	NM_001077641.28.14	circPlcb1-28.14	0.956995	0.074833	0.764571	0.607833	0.141208	0.0479019
NM_030987	guanine nucleotide binding protein (G protein), beta polypeptide 1 (Gnb1), mRNA	Gnb1	rno-miR-290	18258830	NM_001077641.28.16	circPlcb1-28.16	0.956995	0.074833	0.764571	0.58341	0.0954317	0.0293013
NM_053558	transient receptor potential cation channel, subfamily C, member 1 (Trpc1), mRNA	Trpc1	rno-miR-135a-5p	26916957	NM_001077641.15.11	circPlcb1-15.11	0.827398	0.0428677	0.157451	0.576283	0.0583549	0.0491073
NM_053859	solute carrier family 17 (vesicular glutamate transporter), member 7 (Slc17a7), mRNA	Slc17a7	rno-miR-7a-5p	18258830	NM_001077641.10.5	circPlcb1-10.5	0.676118	0.214441	0.000393457	0.566713	0.103091	0.049372
NM_030987	guanine nucleotide binding protein (G protein), beta polypeptide 1 (Gnb1), mRNA	Gnb1	rno-miR-290	18258830	NM_001077641.30.16	circPlcb1-30.16	0.956995	0.074833	0.764571	0.562577	0.0884977	0.0164986
NM_053558	transient receptor potential cation channel, subfamily C, member 1 (Trpc1), mRNA	Trpc1	rno-miR-135a-5p	26916957	NM_001077641.32.5	circPlcb1-32.5	0.827398	0.0428677	0.157451	0.546574	0.0480727	0.000364875
NM_030987	guanine nucleotide binding protein (G protein), beta polypeptide 1 (Gnb1), mRNA	Gnb1	rno-miR-290	18258830	NM_001077641.32.5	circPlcb1-32.5	0.956995	0.074833	0.764571	0.546574	0.0480727	0.000364875
NM_053859	solute carrier family 17 (vesicular glutamate transporter), member 7 (Slc17a7), mRNA	Slc17a7	rno-miR-7a-5p	18258830	NM_001077641.32.5	circPlcb1-32.5	0.676118	0.214441	0.000393457	0.546574	0.0480727	0.000364875
NM_053859	solute carrier family 17 (vesicular glutamate transporter), member 7 (Slc17a7), mRNA	Slc17a7	rno-miR-327	18258830	NM_022600.8.7	circAdcy5-8.7	0.676118	0.214441	0.000393457	0.543037	0.0555709	0.00184366
NM_031035	guanine nucleotide binding protein (G protein), alpha inhibiting activity polypeptide 2 (Gnai2), mRNA	Gnai2	rno-miR-30e-5p	25950484	NM_001105712.5.4	circGrm3-5.4	1.17782	0.0313666	0.186708	0.542373	0.0469413	1.54641e-05
NM_053859	solute carrier family 17 (vesicular glutamate transporter), member 7 (Slc17a7), mRNA	Slc17a7	rno-miR-327	18258830	NM_022600.7.4	circAdcy5-7.4	0.676118	0.214441	0.000393457	0.506094	0.047674	4.63738e-06
NM_053859	solute carrier family 17 (vesicular glutamate transporter), member 7 (Slc17a7), mRNA	Slc17a7	rno-miR-327	18258830	NM_022600.8.4	circAdcy5-8.4	0.676118	0.214441	0.000393457	0.464244	0.0321139	1.12811e-08
NM_053859	solute carrier family 17 (vesicular glutamate transporter), member 7 (Slc17a7), mRNA	Slc17a7	rno-miR-327	18258830	NM_022600.11.4	circAdcy5-11.4	0.676118	0.214441	0.000393457	0.450489	0.0291024	2.34286e-11

## Sheet: Лист1
circPlcb1	5	32	circPlcb1-32.5
circPlcb1	11	15	circPlcb1-15.11
circAdcy5	4	11	circAdcy5-11.4
circAdcy5	4	8	circAdcy5-8.4
circAdcy5	7	8	circAdcy5-8.7
circGrm3	4	5	circGrm3-5.4
circPlcb1	14	28	circPlcb1-28.14
circPlcb1	16	28	circPlcb1-28.16
circPlcb1	16	30	circPlcb1-30.16
circPlcb1	14	32	circPlcb1-32.14
circGrin2b	2	4	circGrin2b-4.2
circAdcy5	4	7	circAdcy5-7.4
circGrik2	2	6	circGrik2-6.2
circPpp3ca	2	10	circPpp3ca-10.2
circPpp3ca	3	10	circPpp3ca-10.3
circPpp3ca	2	6	circPpp3ca-6.2
circPpp3ca	2	8	circPpp3ca-8.2
circGrm5	2	2	circGrm5-2.2
circGrin2b	2	2	circGrin2b-2.2
circGrm5	4	8	circGrm5-8.4
circGrm5	8	8	circGrm5-8.8
circGrik2	10	13	circGrik2-13.10
circGria2	4	7	circGria2-7.4
circGrm5	4	7	circGrm5-7.4
circGria1	5	12	circGria1-12.5
circGria2	5	13	circGria2-13.5
circPlcb1	5	10	circPlcb1-10.5
