# Supplementary material for: Genome-Wide RNA-Sequencing Reveals Massive Circular RNA Expression Changes of the Neurotransmission Genes in the Rat Brain after Ischemia–Reperfusion
Source: Genes (Basel). 2021 Nov 24;12(12):1870. doi: 10.3390/genes12121870 (PMC8701796; doi:10.3390/genes12121870)
Supplement: Supplementary file 1 [file genes-12-01870-s001.zip › genes-1456631-supplementary/Supplementary Table S9.xlsx]

## Sheet: Лист2
Table S9. The number of competitive interactions for mRNAs
mRNA name	number of competitive interactions	IR24 vs.SH24
		Ratio	±SE	Padj
Gng5	20	1.36566	0.177669	0.0498003
Prkcg	9	0.512593	0.0467064	0.000393457
Homer1	8	0.678811	0.108365	0.00215492
Slc17a7	7	0.676118	0.214441	0.000393457
Grm3	6	0.597803	0.080897	0.000393457
Gnb1	5	0.956995	0.074833	0.764571
Gnb3	4	0.504803	0.229216	1
Shank1	3	0.819366	0.181133	0.101256
Gnai3	3	1.60322	0.133138	0.000393457
Glul	2	1.47275	0.126589	0.00239222
Shank2	2	0.602155	0.0802385	0.000393457
Trpc1	2	0.827398	0.0428677	0.157451
Gnb4	1	1.23445	0.0780528	0.148652
Slc1a3	1	0.828899	0.0957755	0.130533
Prkaca	1	0.875234	0.0821841	0.283218
Gnai2	1	1.17782	0.0313666	0.186708
